# Supplementary material for: Long‐read sequencing reveals widespread intragenic structural variants in a recent allopolyploid crop plant
Source: Plant Biotechnol J. 2020 Sep 6;19(2):240–50. doi: 10.1111/pbi.13456 (PMC7868984; doi:10.1111/pbi.13456)
Supplement: Supplementary file 1 — Table S1 Read statistics for raw reads. Table S2 SV Length distribution compared to B. napus 4.1 reference assembly. Table S3 SV Length distribution compared to B. rapa plus B. oleracea pseudoassembly. Table S4 Average number of SV per megabase along each B. napus chromosome (compared to B. napus 4.1 reference assembly). Table S5 Average number of SV per megabase along each B. napus chromosome (compared to B. rapa plus B. oleracea pseudo assembly). Table S6 Average number of deletions per megabase along each B. napus chromosomes (compared to B. napus 4.1 reference assembly). Table S7 Average number of insertions per megabase along each B. napus chromosome (compared to B. napus 4.1 reference assembly). Table S8 Number of CNV in four representative B. napus accessions. Table S9 CNV calling for Express 617, R53, N99 and PAK85912. Table S10 Validation of 1.3 Kbp deletion in the promoter region of BnFT.A02 (BnaA02g12130D) in ERANET‐ASSYST consortium diversity set. Table S11 Distribution of SV in exons and introns. Table S12 PCR primer sequences used for validation of SV events. [file PBI-19-240-s001.xlsx]

## Sheet: S1
Table S1: Read statistics for raw reads
Genotype	Mean read length (in basepairs)	N50 (in basepairs)	Longest read (in basepairs)
Express617	5195.2	10756	336831
Quinta	10790	14192	160774
Tapidor	10156	14448	144371
ZS11	8637	10552	73055
Zheyou7	8120	12370	170460
Gangan	8943	14064	170501
Shengli	9746	13828	221751
PAK85912	14211	28916	306146
N99	19751	27139	423939
westar	10215	13810	98655
R53	5282	11253	236755
No2127	11629	15369	100269

## Sheet: S2
Table S2: SV Length distribution compared to B. napus 4.1 reference assembly
SV size range	Express 617	Gangan	N99	No2127	PAK85912	Quinta	R53	Shengli	Tapidor	Westar	Zheyou7	ZS11
1000-10000bp	6638	8508	10290	10204	7467	8042	7482	9303	8281	8809	8667	7819
100-1000bp	14416	17733	17145	20862	11268	16649	16583	19346	16511	18500	19123	18921
50-100bp	3329	4333	3592	5669	2334	3769	4543	4952	3885	4562	4894	4858
0-50bp	2711	4973	3673	7752	2029	3876	5237	6009	4066	5253	5897	5897

## Sheet: S3
Table S3: SV Length distribution compared to B. rapa plus B. oleracea pseudoassembly
SV size range	Express617	Gangan	N99	No2127	PAK85912	Quinta	R53	Shengli	Tapidor	westar	Zheyou7	ZS11
1000-10000bp	9614	9714	11659	9980	8501	10376	8730	10272	10465	9993	9991	8921
100-1000bp	18247	19092	17593	18869	11960	19992	16702	20473	19936	19425	20518	20273
50-100bp	6763	6840	5750	7179	3838	7105	6087	7285	7316	7251	7649	7503
0-50bp	9901	10916	8524	11821	5211	11712	9094	11911	12033	11806	12746	12193

## Sheet: S4
Table S4: Average number of SV per megabase along each B. napus chromosome (compared to B. napus 4.1 reference assembly)
Chromosome	Express 617	Gangan	N99	No2127	PAK85912	Quinta	R53	Shengli	Tapidor	Westar	Zheyou7	ZS11
chrA01	40.125	57.2083	54.2083	76.2083	36.9583	44.9167	58.625	66.625	57.4583	59.3333	60.75	54.3333
chrA02	38.84	59.76	57.28	66.04	36.56	44	72.56	78.2	46.08	59.84	73.88	72.04
chrA03	51.2667	73.8667	73.7333	94.6333	48.9333	63.5	59.2333	78.8667	67.0333	76.8667	77.2667	76
chrA04	40.95	59.35	54.95	66.4	32.65	45	53.3	61.9	42.75	53.85	69.25	65.35
chrA05	35.7917	55.4583	55.75	62.875	32.4583	44.3333	57.0833	61.0833	53.8333	55.7083	63.75	65.875
chrA06	44.72	54.56	54.04	68.88	41.56	48.72	51.76	65.76	49.2	59.08	66.04	64.32
chrA07	46.16	70.2	56.84	61.72	38.48	52.2	52.16	66.4	58.96	59.72	71.8	67.56
chrA08	45.1579	54.9474	54.4211	67.3684	35.8421	53.6316	49	65.8947	56.3158	57.1053	64.2632	63.9474
chrA09	38.9412	55.5588	48.8824	58.9118	36.3824	47.3529	50.9706	78.7941	47.5294	50.4118	65.4412	53.4412
chrA10	39.6667	55.1667	72.1111	77.0556	42.8333	47.9444	72.6667	72.2778	45.0556	63.8333	68	66.8889
chrC01	34.5128	39.5641	41.7436	40.3077	26.2051	40.4872	39.6667	41.5385	39.2821	47.9744	41.4359	44.8974
chrC02	30.1489	35.6596	37.7234	49.9149	24.7447	36.6809	0.510638	34.5745	30.7872	40.3404	29.4894	36.0213
chrC03	31.4918	40.5574	43.8033	60.0984	25	39.8852	38	46.377	34.8852	41.2623	42.1967	42.0984
chrC04	31.5102	40.7347	37.5306	45.3673	26.2857	37.3265	34.1429	41.2449	37.5714	42.3673	43.551	41.5714
chrC05	29.8182	36.0227	33.9091	45.3636	27.7273	35.75	42.3636	36.8636	36.5682	36.3636	37.0682	34.2273
chrC06	34.5263	34.9211	39.9737	59.8158	28.0526	39.3158	39.7895	43.6053	40.8158	41.4474	41.5263	43.0526
chrC07	34.6222	39.7556	40.8	55.9333	28.9556	39.4222	46.3778	41.7333	41.8889	43.9333	39.6667	36.7556
chrC08	29.1026	42.2308	43.6667	50.2821	29.5385	37.4872	47.8462	52.5641	35.8205	41.6154	45.9231	40.3333
chrC09	27.5918	32	32.3061	46.2653	22.6939	32.898	43.8163	30.449	33.3265	36.6939	36.1429	32.1429

## Sheet: S5
Table S5: Average number of SV per megabase along each B. napus chromosome ( compared to B. rapa plus B. oleracea pseudo assembly)
Chromosome	Express617	Gangan	N99	No2127	PAK85912	Quinta	R53	Shengli	Tapidor	westar	Zheyou7	ZS11
A01	61.1316	59.7895	54.4474	65.4474	43.6842	59.5526	55.0263	61.5263	65.7368	58.3158	65.2632	62.2632
A02	67.0312	72.7812	68.375	76.0312	43.9375	75.9688	95.25	89.875	72.4062	72.3125	86.625	82.875
A03	86.2	87.6571	83.7714	86.8286	60.6	91.3429	72.6286	92.7714	93.8857	91.1429	95.9429	89.6571
A04	74.6364	71.9545	70.7273	67.2727	47.6364	79.0909	65.8636	81.5	82.1364	74.9545	84.0909	81.2727
A05	39.0417	40.3125	41.3333	35.3125	25.0417	40.8958	39.0625	42.1667	43.2292	41.7083	43.5625	43.7917
A06	36.2857	36.1964	36.25	36.1607	24.2143	38.0357	34.625	39.4643	39.0179	39.125	44.0179	39.5
A07	74.9655	86.8621	76.3793	61.9655	50.6897	82.2069	72.7241	84.7931	83.8966	82.2069	87.0345	85.9655
A08	65.76	66.64	64.04	61.92	40.8	70.72	61.6	76.44	70.04	70.48	71.76	71.6
A09	51.5862	54.0345	48.2759	43.7759	36.5345	53.6724	47.3793	65.9483	53.9828	52.6897	60.2069	54.4138
A10	78.1667	81.1111	80.6111	83.1667	54.4444	85.8889	79.2778	90.3333	87.5556	74.5	88.1667	77.9444
C1	39.0566	42.0189	43.6226	40.3774	23.9057	48.6226	35.0189	47.9057	46.3962	46.1132	44.717	46
C2	41.7969	44.9844	41.8594	49.4844	26.0938	49.8125	0.890625	41.3438	46.625	47.8125	40.9375	48.0625
C3	49.0541	48.7162	47.4865	55.1351	29.7838	55.7838	46.2432	53.2568	50.7568	48.9324	52.6486	51.2162
C4	36.9848	47.4394	38.0303	55.5	28.7121	42.9091	35.5909	50.303	43.5606	51.7121	52.2121	48.7273
C5	46.6	50.6	42.2	52.5636	32.2182	52.0364	42.6364	51.4727	54.7273	51.3818	53.2545	48.3818
C6	43.5532	40.1064	41.7447	50.8723	28.383	49.8298	40.7021	47.8298	49.8723	47.3191	49.7021	48.2553
C7	46.1356	48.5932	47.1864	54.0169	31.7627	51.0847	43.4237	51.9322	53.4068	51.2034	52.8983	50.1186
C8	49.0196	50.0392	51.6078	55.3333	33.8627	55.902	46.8824	53.0196	58.3529	56.9412	54.9216	49.1176
C9	37.75	36.9219	32.0938	41.6406	20.9062	40.8281	44.25	32.6094	44.375	42.4531	41.75	42.6562

## Sheet: S6
Table S6: Average number of deletions per megabase along each B. napus chromosomes (compared to B. napus 4.1 reference assembly)
Chromosome	Express 617	Gangan	N99	No2127	PAK85912	Quinta	R53	Shengli	Tapidor	Westar	Zheyou7	ZS11
chrA01	23.4167	30.75	29.75	38.125	20.7917	23.8333	31.7083	35.5	30.6667	31	32.3333	28.375
chrA02	23.2	33.56	31.92	33.52	21.56	24.96	40.32	41.28	26.08	33.44	39.8	39.04
chrA03	28.4667	38.2333	38.3333	47.4667	26.8333	32.3667	32.7	39.7	34	37.7667	39.6	38.7333
chrA04	23.4	30.3	29.55	34.35	19.85	26	29.1	33.2	23.45	29.25	36.1	33.9
chrA05	19.8333	27.375	27.8333	32.0833	18.2083	23.7917	30.7917	31.2917	27.4583	28.75	32.25	33.25
chrA06	25.44	30.84	29.8	36.64	25.4	27.8	29.64	34.8	28.44	32.36	36.16	33.28
chrA07	25.72	36.04	30.92	32.64	22.44	28.48	28.76	34.68	31.04	30.64	37.12	34.08
chrA08	24.5789	27.4211	28.6316	35	20.2105	26.6316	27.3684	34.0526	29.1053	29.1579	32.3684	31.6842
chrA09	23.5882	28.6765	27.5294	29.9118	21.3235	26.2941	28.7059	40.5	26.7941	27.1176	35.1471	28.7647
chrA10	23.6667	30.3333	38.4444	40.2778	25.4444	26.3333	40.5556	38.4444	25.5556	33.8333	36.3889	35.3889
chrC01	20.5897	22.1282	22.8718	21.2051	15.5641	23.3846	22.5128	24.3333	22.0513	25.4359	23.9231	24.6667
chrC02	18.5745	20.8085	21.4255	26.4894	15.5319	21.5957	0.297872	19.2979	17.8298	22.5106	16.9574	20.8298
chrC03	18.8852	23.0328	23.9508	29.9672	14.918	22.2459	22.1475	25.6557	19.5246	22.4426	23.6885	23.0164
chrC04	17.8776	21.9184	20.4694	23.2653	15.2653	20.2857	19.3469	21.9388	20.0612	22.3673	23.2857	21.9796
chrC05	18.2727	20.3182	19.1591	24.7955	16.0682	20.5909	23.6364	20.8182	20.8636	20.4091	20.6136	19.8636
chrC06	20.7368	19.7632	22.3421	30.7105	16.8158	22.6316	23.2632	24.0526	22.7368	22.6842	23.2895	24.1842
chrC07	19.8444	22.3556	22.2889	30.3556	17.7333	22.2222	26.0667	23.2889	23.6444	24.1556	22.9333	20.9111
chrC08	17.8205	23.4872	24.3333	26.6154	17.4615	22.2051	27.6154	29.1795	20.4103	23.2308	25.2564	22.1538
chrC09	16.8367	18.4898	18.5102	23.7347	13.8367	19.5306	24.1837	17.7347	19.0816	21.3061	20.5306	18.9184

## Sheet: S7
Table S7: Average number of insertions per megabase along each B. napus chromosome (compared to B. napus 4.1 reference assembly)
Chromosome	Express 617	Gangan	N99	No2127	PAK85912	Quinta	R53	Shengli	Tapidor	Westar	Zheyou7	ZS11
chrA01	16.6667	26.4583	24.4167	38	16.1667	21.0833	26.875	31.125	26.7917	28.3333	28.3333	25.9583
chrA02	15.64	26.16	25.36	32.52	15	19	32.24	36.92	20	26.4	34.08	32.96
chrA03	22.8	35.6333	35.4	47.1667	22.1	31.1333	26.5333	39.1667	33.0333	39.1	37.6667	37.2333
chrA04	17.5	29.05	25.4	32.05	12.8	19	24.15	28.65	19.3	24.6	33.15	31.4
chrA05	15.9167	28.0833	27.9167	30.7917	14.25	20.5417	26.25	29.7917	26.375	26.9583	31.5	32.625
chrA06	19.28	23.72	24.24	32.24	16.16	20.92	22.12	30.96	20.76	26.72	29.88	31.04
chrA07	20.44	34.16	25.92	29.08	16.04	23.72	23.4	31.72	27.84	29.08	34.68	33.48
chrA08	20.5789	27.5263	25.7895	32.2632	15.6316	27	21.6316	31.7368	27.2105	27.9474	31.8947	32.2632
chrA09	15.3529	26.8529	21.3529	28.9706	15.0294	21.0588	22.2647	38.2941	20.7353	23.2647	30.2647	24.6765
chrA10	16	24.7778	33.6667	36.7778	17.3333	21.6111	32.0556	33.8333	19.5	30	31.6111	31.4444
chrC01	13.9231	17.4359	18.8718	19.1026	10.6154	17.1026	17.1538	17.2051	17.2308	22.5385	17.5128	20.2308
chrC02	11.5745	14.8511	16.2979	23.4255	9.21277	15.0638	0.212766	15.2766	12.9574	17.8085	12.4894	15.1915
chrC03	12.6066	17.5246	19.8525	30.1311	10.0656	17.6393	15.8525	20.7213	15.3443	18.7869	18.5082	19.0656
chrC04	13.6327	18.8163	17.0612	22.0612	11.0204	17.0408	14.7959	19.2857	17.4898	20	20.2449	19.5714
chrC05	11.5227	15.6818	14.7273	20.5227	11.6591	15.1591	18.7273	16.0227	15.7045	15.9545	16.4318	14.3182
chrC06	13.7895	15.1579	17.6316	29.1053	11.2368	16.6842	16.5263	19.5263	18.0789	18.7632	18.2368	18.8421
chrC07	14.7778	17.4	18.4667	25.5333	11.2222	17.2	20.2889	18.4444	18.2444	19.7778	16.7111	15.8222
chrC08	11.2821	18.7179	19.3333	23.641	12.0513	15.2821	20.2308	23.3846	15.4103	18.3846	20.6667	18.1538
chrC09	10.7551	13.5102	13.7959	22.5306	8.85714	13.3673	19.6327	12.7143	14.2449	15.3469	15.6122	13.2245

## Sheet: S8
Table S8: Number of CNV in four representative B. napus accessions
Genotype	Total number of CNV	Number of CNV in flowering time pathway
Express617	963	6
R53	1408	8
PAK85912	1801	7
N99	1182	8

## Sheet: S9
Table S9: CNV calling for Express 617, R53, N99 andPAK85912
Chromosome	Start	End	Genotype	Flowering time genes effected by CNV
chrA01	34500	43500	Express617	.
chrA01	991500	997500	Express617	.
chrA01	1978500	1984500	Express617	.
chrA01	2204500	2216500	Express617	.
chrA01	2251500	2257500	Express617	.
chrA01	2841500	2849500	Express617	.
chrA01	6056500	6067500	Express617	.
chrA01	7315500	7321500	Express617	.
chrA01	8964500	8989500	Express617	.
chrA01	9002500	9013500	Express617	.
chrA01	9018500	9024500	Express617	.
chrA01	9195500	9240500	Express617	.
chrA01	9264500	9295500	Express617	.
chrA01	9295500	9305500	Express617	.
chrA01	9305500	9316000	Express617	.
chrA01	9316000	9329500	Express617	.
chrA01	9337500	9343500	Express617	.
chrA01	9352500	9383500	Express617	.
chrA01	9387500	9401500	Express617	.
chrA01	9407500	9417500	Express617	.
chrA01	9427500	9472500	Express617	.
chrA01	9478500	9489500	Express617	.
chrA01	9498500	9523500	Express617	.
chrA01	9523500	9532500	Express617	.
chrA01	9532500	9542500	Express617	.
chrA01	9542500	9581500	Express617	.
chrA01	9590500	9686500	Express617	BnaA01g18110D
chrA01	9709500	9717500	Express617	.
chrA01	9717500	9725500	Express617	.
chrA01	9742500	9750500	Express617	.
chrA01	9750500	9760500	Express617	.
chrA01	9775500	9783500	Express617	.
chrA01	9792500	9798500	Express617	.
chrA01	9804500	9811500	Express617	.
chrA01	9811500	9826500	Express617	.
chrA01	9831500	9841500	Express617	.
chrA01	9841500	9854500	Express617	.
chrA01	9858500	9870500	Express617	.
chrA01	9948500	9956500	Express617	.
chrA01	14880500	14886500	Express617	.
chrA01	16653500	16661500	Express617	.
chrA01	17485500	17503500	Express617	.
chrA01	17875000	17882500	Express617	.
chrA01	19864500	19892500	Express617	.
chrA01	19921500	19956500	Express617	.
chrA01	19960500	19967500	Express617	.
chrA01	19991500	20076500	Express617	.
chrA01	20083500	20147500	Express617	.
chrA01	20168500	20176500	Express617	.
chrA01	20760500	20766500	Express617	.
chrA01	20844500	20850500	Express617	.
chrA01	21048500	21058500	Express617	.
chrA01	21178500	21204500	Express617	.
chrA01	21359500	21387500	Express617	.
chrA01	21398500	21411000	Express617	.
chrA01	21717500	21725500	Express617	.
chrA01	21810000	21821500	Express617	.
chrA01	21830500	21848500	Express617	.
chrA01	21861500	21867500	Express617	.
chrA01	21962500	21968500	Express617	.
chrA01	21968500	21983500	Express617	.
chrA01	21983500	22006500	Express617	.
chrA01	22100500	22112500	Express617	.
chrA01	22123500	22189500	Express617	.
chrA01	22206500	22213500	Express617	.
chrA01	22526000	22661500	Express617	.
chrA01	22695500	22727500	Express617	.
chrA01	22744500	22754500	Express617	.
chrA01	22758500	22769500	Express617	.
chrA01	22769500	22782500	Express617	.
chrA01	22782500	22799500	Express617	.
chrA01	22916500	22933500	Express617	.
chrA01	22933500	22967500	Express617	.
chrA01	22988500	23075500	Express617	.
chrA01	23198500	23215500	Express617	.
chrA01	23222500	23233500	Express617	.
chrA01	23240500	23268000	Express617	.
chrA02	758500	767500	Express617	.
chrA02	1042500	1052000	Express617	.
chrA02	1615500	1624500	Express617	.
chrA02	1843500	1849500	Express617	.
chrA02	2075500	2088500	Express617	.
chrA02	2088500	2098500	Express617	.
chrA02	2110500	2133500	Express617	.
chrA02	2178500	2201500	Express617	.
chrA02	2208500	2215500	Express617	.
chrA02	2361500	2377500	Express617	.
chrA02	2377500	2390500	Express617	.
chrA02	2390500	2398500	Express617	.
chrA02	2398500	2426500	Express617	.
chrA02	2433500	2446500	Express617	.
chrA02	2462500	2469500	Express617	.
chrA02	2478500	2496500	Express617	.
chrA02	2505500	2512500	Express617	.
chrA02	2569500	2585500	Express617	.
chrA02	2745500	2758500	Express617	.
chrA02	2792500	2806500	Express617	.
chrA02	2875500	2885500	Express617	.
chrA02	3033500	3044500	Express617	.
chrA02	3059500	3066500	Express617	.
chrA02	3085500	3095500	Express617	.
chrA02	3099500	3115500	Express617	.
chrA02	3122500	3160500	Express617	.
chrA02	3212500	3240500	Express617	.
chrA02	3286500	3293500	Express617	.
chrA02	6005500	6016500	Express617	.
chrA02	6485500	6501500	Express617	.
chrA02	9623500	9631500	Express617	.
chrA02	9983500	9992500	Express617	.
chrA02	10250500	10260500	Express617	.
chrA02	10571500	10585500	Express617	.
chrA02	11151500	11159500	Express617	.
chrA02	13115500	13121500	Express617	.
chrA02	13490500	13497500	Express617	.
chrA02	13569500	13582500	Express617	.
chrA02	13851500	13859500	Express617	.
chrA02	17367500	17378500	Express617	.
chrA02	18059500	18070500	Express617	.
chrA02	18479500	18493500	Express617	.
chrA02	18996500	19015500	Express617	.
chrA02	19633500	19644500	Express617	.
chrA02	20627500	20640500	Express617	.
chrA02	20791500	20801500	Express617	.
chrA02	21140500	21151500	Express617	.
chrA02	21407500	21413500	Express617	.
chrA02	23096500	23106500	Express617	.
chrA02	23474500	23491500	Express617	.
chrA02	23674500	23686500	Express617	.
chrA02	23694500	23701500	Express617	.
chrA02	23701500	23716500	Express617	.
chrA02	23716500	23725500	Express617	.
chrA02	23735500	23806500	Express617	.
chrA02	23883500	23893500	Express617	.
chrA02	23915500	23924500	Express617	.
chrA02	23960500	23975500	Express617	.
chrA02	24311500	24320500	Express617	.
chrA02	24394500	24401500	Express617	.
chrA03	118500	130500	Express617	.
chrA03	1567500	1575500	Express617	.
chrA03	2072500	2080500	Express617	.
chrA03	2190500	2198500	Express617	.
chrA03	2531500	2539500	Express617	.
chrA03	2692000	2710500	Express617	.
chrA03	3131500	3141500	Express617	.
chrA03	4029500	4036500	Express617	.
chrA03	4813500	4819500	Express617	.
chrA03	4865500	4875500	Express617	.
chrA03	8708500	8718500	Express617	.
chrA03	9103500	9109500	Express617	.
chrA03	9195500	9201500	Express617	.
chrA03	12566500	12585500	Express617	.
chrA03	12591500	12600500	Express617	.
chrA03	13727500	13750500	Express617	.
chrA03	14217500	14224500	Express617	.
chrA03	14238500	14245500	Express617	.
chrA03	15408500	15414500	Express617	.
chrA03	16014500	16021500	Express617	.
chrA03	16624500	16638500	Express617	.
chrA03	19066500	19087500	Express617	.
chrA03	19746500	19754500	Express617	.
chrA03	20517500	20524500	Express617	.
chrA03	20546500	20552500	Express617	.
chrA03	20679500	20687500	Express617	.
chrA03	22792500	22803500	Express617	.
chrA03	23732500	23740500	Express617	.
chrA03	24860500	24868500	Express617	.
chrA03	25311500	25323500	Express617	.
chrA03	26146500	26152500	Express617	.
chrA04	512500	518500	Express617	.
chrA04	3510500	3528500	Express617	.
chrA04	9999500	10007500	Express617	.
chrA04	10012500	10020500	Express617	.
chrA04	10659500	10666500	Express617	.
chrA04	11874500	11883500	Express617	.
chrA04	13300500	13306500	Express617	.
chrA04	14196500	14209500	Express617	.
chrA04	15093500	15117500	Express617	.
chrA04	15128500	15137500	Express617	.
chrA04	15137500	15147500	Express617	.
chrA04	15297500	15306500	Express617	.
chrA04	15589500	15604500	Express617	.
chrA04	15607500	15623500	Express617	.
chrA04	15623500	15637500	Express617	.
chrA04	15651500	15682500	Express617	.
chrA04	15685500	15694500	Express617	.
chrA04	15724500	15732500	Express617	.
chrA04	15741500	15750500	Express617	.
chrA04	16093500	16101500	Express617	.
chrA04	16101500	16110500	Express617	.
chrA04	16134500	16146500	Express617	.
chrA04	16180500	16189500	Express617	.
chrA04	17624500	17637500	Express617	.
chrA04	17730500	17743500	Express617	.
chrA04	18544000	18574500	Express617	.
chrA05	193500	220500	Express617	.
chrA05	286500	292500	Express617	.
chrA05	1385500	1409500	Express617	.
chrA05	1514500	1521500	Express617	.
chrA05	2041500	2048500	Express617	.
chrA05	2309500	2317500	Express617	.
chrA05	4326500	4336500	Express617	.
chrA05	10325500	10333500	Express617	.
chrA05	14762500	14782500	Express617	.
chrA05	18859500	18892500	Express617	.
chrA05	18892500	18904500	Express617	.
chrA05	18904500	18926500	Express617	.
chrA05	18926500	18934500	Express617	.
chrA05	18934500	18961500	Express617	.
chrA05	18961500	18977500	Express617	.
chrA05	18977500	18986500	Express617	.
chrA05	18986500	19005500	Express617	.
chrA05	19019500	19052500	Express617	.
chrA05	19203500	19221500	Express617	.
chrA05	19852500	19860500	Express617	.
chrA05	19860500	19872500	Express617	.
chrA05	20485500	20499500	Express617	.
chrA05	21416500	21423500	Express617	.
chrA05	22619500	22627500	Express617	.
chrA05	22637500	22648500	Express617	.
chrA06	1605500	1613500	Express617	.
chrA06	2032500	2044500	Express617	.
chrA06	2283500	2299500	Express617	.
chrA06	2468500	2474500	Express617	.
chrA06	2639500	2646500	Express617	.
chrA06	4619500	4625500	Express617	.
chrA06	6097500	6108500	Express617	.
chrA06	6776500	6790500	Express617	.
chrA06	7023500	7029500	Express617	.
chrA06	8117500	8142500	Express617	.
chrA06	8196500	8206500	Express617	.
chrA06	11947500	11953500	Express617	.
chrA06	12909500	12916500	Express617	.
chrA06	15407500	15419500	Express617	.
chrA06	17367500	17373500	Express617	.
chrA06	18440500	18449500	Express617	.
chrA06	20236500	20248500	Express617	.
chrA06	21221500	21241500	Express617	.
chrA06	21389500	21397500	Express617	.
chrA06	21778500	21786500	Express617	.
chrA06	21959500	21977500	Express617	.
chrA07	2249500	2259500	Express617	.
chrA07	3893500	3902500	Express617	.
chrA07	3916500	3923500	Express617	.
chrA07	3945500	3953500	Express617	.
chrA07	3953500	3959500	Express617	.
chrA07	7808500	7814500	Express617	.
chrA07	10631500	10669500	Express617	.
chrA07	10677500	10694500	Express617	.
chrA07	11415500	11422500	Express617	.
chrA07	14353500	14363000	Express617	.
chrA07	14369500	14382500	Express617	.
chrA07	14801500	14808500	Express617	.
chrA07	14835500	14842500	Express617	.
chrA07	15376500	15425500	Express617	.
chrA07	15609500	15619500	Express617	.
chrA07	16732500	16745500	Express617	.
chrA07	18142500	18150500	Express617	.
chrA07	18648500	18655500	Express617	.
chrA07	19090500	19100500	Express617	.
chrA07	19528500	19541500	Express617	.
chrA07	19850500	19864500	Express617	.
chrA07	20003000	20013500	Express617	.
chrA07	20101500	20108500	Express617	.
chrA07	21228500	21238500	Express617	.
chrA07	22232500	22239500	Express617	.
chrA07	22947500	22955500	Express617	BnaA07g33460D
chrA07	23201500	23214500	Express617	.
chrA07	23214500	23229500	Express617	.
chrA07	23272500	23289500	Express617	.
chrA07	23298500	23304500	Express617	.
chrA07	23596500	23606500	Express617	.
chrA08	17500	36500	Express617	.
chrA08	36500	57500	Express617	.
chrA08	61500	80500	Express617	.
chrA08	796500	806500	Express617	.
chrA08	2890500	2897500	Express617	.
chrA08	5394500	5406500	Express617	.
chrA08	7560500	7566500	Express617	.
chrA08	9288500	9295500	Express617	.
chrA08	10599500	10608500	Express617	.
chrA08	11644500	11651500	Express617	.
chrA08	13173500	13182500	Express617	.
chrA08	13761500	13772500	Express617	.
chrA08	15393500	15399500	Express617	.
chrA08	16651500	16657500	Express617	.
chrA08	16982500	16989500	Express617	.
chrA08	17003500	17010500	Express617	.
chrA08	17127500	17138500	Express617	.
chrA09	923500	933500	Express617	.
chrA09	1252500	1260500	Express617	.
chrA09	3968500	3980500	Express617	.
chrA09	5546500	5556500	Express617	.
chrA09	5568500	5589500	Express617	.
chrA09	5605500	5630500	Express617	.
chrA09	5637500	5657500	Express617	.
chrA09	5676500	5732500	Express617	.
chrA09	5735500	5743500	Express617	.
chrA09	6398500	6409500	Express617	.
chrA09	6427500	6434500	Express617	.
chrA09	6848500	6856500	Express617	.
chrA09	7481500	7488500	Express617	.
chrA09	8227500	8240500	Express617	.
chrA09	8763500	8774500	Express617	.
chrA09	10874500	10885500	Express617	.
chrA09	12229500	12235500	Express617	.
chrA09	14780500	14787500	Express617	.
chrA09	16059500	16066500	Express617	.
chrA09	16273500	16279500	Express617	.
chrA09	17894500	17901500	Express617	.
chrA09	18767500	18781500	Express617	.
chrA09	20421500	20430500	Express617	.
chrA09	20663500	20674500	Express617	.
chrA09	21085500	21091500	Express617	.
chrA09	21753500	21760500	Express617	.
chrA09	23210500	23217500	Express617	.
chrA09	23319500	23325500	Express617	.
chrA09	24553500	24563500	Express617	.
chrA09	24684500	24702500	Express617	.
chrA09	25374500	25381500	Express617	.
chrA09	25621500	25628500	Express617	.
chrA09	26395500	26402500	Express617	.
chrA09	28525500	28535500	Express617	.
chrA09	30109500	30120500	Express617	.
chrA09	30154500	30174500	Express617	.
chrA09	30313500	30327500	Express617	.
chrA09	30946500	30964500	Express617	.
chrA09	32471500	32504500	Express617	.
chrA09	32538500	32547500	Express617	.
chrA09	33676500	33685500	Express617	.
chrA10	1067500	1074500	Express617	.
chrA10	1242500	1267500	Express617	.
chrA10	1528500	1536500	Express617	.
chrA10	2851500	2858500	Express617	.
chrA10	3211500	3217500	Express617	.
chrA10	4841500	4851500	Express617	.
chrA10	6989500	7004500	Express617	.
chrA10	7012500	7024500	Express617	.
chrA10	7118500	7126500	Express617	.
chrA10	7517500	7529500	Express617	.
chrA10	10540500	10550500	Express617	.
chrA10	10766500	10775500	Express617	.
chrA10	12005500	12017500	Express617	.
chrA10	12207500	12215500	Express617	.
chrA10	12691500	12701500	Express617	.
chrA10	14434500	14443500	Express617	.
chrA10	14658500	14666500	Express617	.
chrA10	14751500	14758500	Express617	.
chrA10	16064500	16072500	Express617	.
chrA10	16273500	16283500	Express617	.
chrA10	16644500	16653500	Express617	.
chrC01	1829500	1835500	Express617	.
chrC01	1953500	1960500	Express617	.
chrC01	2943500	2951500	Express617	.
chrC01	3029500	3040500	Express617	.
chrC01	3564500	3577500	Express617	.
chrC01	3660500	3673500	Express617	.
chrC01	3711500	3717500	Express617	.
chrC01	5155500	5162500	Express617	.
chrC01	5787500	5794500	Express617	.
chrC01	7114500	7121500	Express617	.
chrC01	7316500	7359500	Express617	.
chrC01	7411500	7418500	Express617	.
chrC01	7968500	7979500	Express617	.
chrC01	8558500	8580500	Express617	.
chrC01	9504500	9511500	Express617	.
chrC01	9511500	9519500	Express617	.
chrC01	9886500	9897500	Express617	.
chrC01	9901500	9919500	Express617	.
chrC01	10268500	10274500	Express617	.
chrC01	10283500	10298500	Express617	.
chrC01	12215500	12229500	Express617	.
chrC01	13049500	13058500	Express617	.
chrC01	13156500	13166500	Express617	.
chrC01	14221500	14228500	Express617	.
chrC01	14303500	14311500	Express617	.
chrC01	14445500	14456500	Express617	.
chrC01	14480500	14492500	Express617	.
chrC01	20263500	20269500	Express617	.
chrC01	21046500	21052500	Express617	.
chrC01	21724500	21733500	Express617	.
chrC01	21733500	21742500	Express617	.
chrC01	21846500	21855500	Express617	.
chrC01	24364500	24412000	Express617	.
chrC01	25410500	25427500	Express617	.
chrC01	26321500	26335500	Express617	.
chrC01	26335500	26342500	Express617	.
chrC01	26342500	26348500	Express617	.
chrC01	26348500	26356500	Express617	.
chrC01	26356500	26362500	Express617	.
chrC01	28307500	28316500	Express617	.
chrC01	28495500	28501500	Express617	.
chrC01	28712500	28718500	Express617	.
chrC01	29766500	29773500	Express617	.
chrC01	30582500	30588500	Express617	.
chrC01	31557500	31564500	Express617	.
chrC01	31867500	31881500	Express617	.
chrC01	32164500	32182500	Express617	.
chrC01	33703500	33738500	Express617	.
chrC01	33973500	33980500	Express617	.
chrC01	37898500	37920500	Express617	.
chrC01	37947500	37954500	Express617	.
chrC01	38092500	38103500	Express617	.
chrC01	38103500	38109500	Express617	.
chrC01	38112500	38143500	Express617	.
chrC01	38208000	38219500	Express617	.
chrC01	38241500	38303500	Express617	.
chrC02	87500	96500	Express617	.
chrC02	329500	343500	Express617	.
chrC02	350500	362500	Express617	.
chrC02	926500	932500	Express617	.
chrC02	1469500	1480500	Express617	.
chrC02	1641500	1653500	Express617	.
chrC02	1881500	1893500	Express617	.
chrC02	2717500	2725500	Express617	.
chrC02	2746500	2755500	Express617	.
chrC02	3106500	3113500	Express617	.
chrC02	3317500	3329500	Express617	.
chrC02	3333500	3350500	Express617	BnaC02g06290D
chrC02	3333500	3350500	Express617	BnaC02g06280D
chrC02	3481500	3498500	Express617	.
chrC02	3608000	3615500	Express617	.
chrC02	3816500	3822500	Express617	.
chrC02	4318500	4329500	Express617	.
chrC02	4433500	4451500	Express617	.
chrC02	5831500	5843500	Express617	.
chrC02	5883500	5891500	Express617	.
chrC02	6721500	6727500	Express617	.
chrC02	10389500	10404000	Express617	.
chrC02	10612500	10620500	Express617	.
chrC02	11246500	11257500	Express617	.
chrC02	13091500	13099500	Express617	.
chrC02	13326500	13332500	Express617	.
chrC02	13547500	13554500	Express617	.
chrC02	14939500	14946500	Express617	.
chrC02	15541500	15547500	Express617	.
chrC02	16870500	16885500	Express617	.
chrC02	17174500	17181500	Express617	.
chrC02	17181500	17193500	Express617	.
chrC02	17324500	17337500	Express617	.
chrC02	17610500	17617500	Express617	.
chrC02	18054500	18061500	Express617	.
chrC02	19917500	19926500	Express617	.
chrC02	20232500	20243500	Express617	.
chrC02	21135500	21142500	Express617	.
chrC02	22200500	22207500	Express617	.
chrC02	22622500	22630500	Express617	.
chrC02	23716500	23726500	Express617	.
chrC02	25025500	25032500	Express617	.
chrC02	25237500	25245500	Express617	.
chrC02	25582500	25592500	Express617	.
chrC02	25600500	25607500	Express617	.
chrC02	27840500	27855500	Express617	.
chrC02	27867500	27874500	Express617	.
chrC02	27907500	27921500	Express617	.
chrC02	28374500	28382500	Express617	.
chrC02	28735500	28742500	Express617	.
chrC02	29629500	29635500	Express617	.
chrC02	30358500	30364500	Express617	.
chrC02	32360500	32369500	Express617	.
chrC02	32579500	32587500	Express617	.
chrC02	32742500	32750500	Express617	.
chrC02	35950500	35956500	Express617	.
chrC02	35963500	35978500	Express617	.
chrC02	35985500	35991500	Express617	.
chrC02	35991500	36000500	Express617	.
chrC02	36417500	36441500	Express617	.
chrC02	38848500	38855500	Express617	.
chrC02	39241500	39250500	Express617	.
chrC02	40143500	40150500	Express617	.
chrC02	40165500	40182500	Express617	.
chrC02	41470500	41476500	Express617	.
chrC02	42775500	42783500	Express617	.
chrC02	43675500	43693500	Express617	.
chrC02	44172500	44180500	Express617	.
chrC02	44186500	44196500	Express617	.
chrC02	44372500	44383500	Express617	.
chrC02	44467500	44474500	Express617	.
chrC02	44921500	44929500	Express617	.
chrC02	45594500	45602500	Express617	.
chrC02	46141500	46152500	Express617	.
chrC03	58500	65500	Express617	.
chrC03	2609500	2618000	Express617	.
chrC03	2698500	2717500	Express617	.
chrC03	3272500	3282500	Express617	.
chrC03	3342500	3348500	Express617	.
chrC03	3616500	3637500	Express617	.
chrC03	3647500	3675500	Express617	.
chrC03	3813500	3825500	Express617	.
chrC03	4976500	4993500	Express617	.
chrC03	5546500	5553500	Express617	.
chrC03	5954500	5961500	Express617	.
chrC03	6176500	6213500	Express617	.
chrC03	6352500	6367500	Express617	.
chrC03	6428500	6436500	Express617	.
chrC03	6731500	6748500	Express617	.
chrC03	6918500	6934500	Express617	.
chrC03	7254500	7275500	Express617	.
chrC03	7559500	7568000	Express617	.
chrC03	7822500	7828500	Express617	.
chrC03	7992500	8001500	Express617	.
chrC03	8403500	8411500	Express617	BnaC03g16530D
chrC03	8573500	8580500	Express617	.
chrC03	8614500	8624500	Express617	.
chrC03	9446500	9452500	Express617	.
chrC03	9870500	9879500	Express617	.
chrC03	10146500	10174000	Express617	.
chrC03	10865500	10877500	Express617	.
chrC03	11444500	11452500	Express617	.
chrC03	11494500	11500500	Express617	.
chrC03	11852500	11862500	Express617	.
chrC03	14146000	14159500	Express617	.
chrC03	14732500	14749500	Express617	.
chrC03	15171500	15177500	Express617	.
chrC03	15554500	15562500	Express617	.
chrC03	15837500	15854500	Express617	.
chrC03	16516500	16528500	Express617	.
chrC03	17698500	17713500	Express617	.
chrC03	17956500	17975500	Express617	.
chrC03	18235500	18241500	Express617	.
chrC03	18329500	18342500	Express617	.
chrC03	18497500	18507500	Express617	.
chrC03	19202500	19211500	Express617	.
chrC03	19382500	19389500	Express617	.
chrC03	19531500	19542500	Express617	.
chrC03	19989500	19995500	Express617	.
chrC03	20013500	20019500	Express617	.
chrC03	21873500	21881500	Express617	.
chrC03	21956500	21965500	Express617	.
chrC03	22168500	22174500	Express617	.
chrC03	23119500	23126500	Express617	.
chrC03	23249500	23265500	Express617	.
chrC03	23324500	23335500	Express617	.
chrC03	24525500	24535500	Express617	.
chrC03	24831500	24838500	Express617	.
chrC03	25721500	25728500	Express617	.
chrC03	27309500	27363500	Express617	.
chrC03	30946500	30953500	Express617	.
chrC03	31471500	31485500	Express617	.
chrC03	32777500	32785500	Express617	.
chrC03	33735500	33753500	Express617	.
chrC03	34196500	34206500	Express617	.
chrC03	34264500	34275500	Express617	.
chrC03	34667500	34678500	Express617	.
chrC03	36223500	36235500	Express617	.
chrC03	36420500	36430500	Express617	.
chrC03	38554500	38567500	Express617	.
chrC03	38573500	38591500	Express617	.
chrC03	38765500	38772500	Express617	.
chrC03	38879500	38892500	Express617	.
chrC03	39264500	39276500	Express617	.
chrC03	40176500	40182500	Express617	.
chrC03	40672500	40680500	Express617	.
chrC03	41771500	41780500	Express617	.
chrC03	43103500	43111500	Express617	.
chrC03	44924500	44932500	Express617	.
chrC03	46994000	47022500	Express617	.
chrC03	47925500	47934500	Express617	.
chrC03	48885500	48893500	Express617	.
chrC03	49043500	49055500	Express617	.
chrC03	51210500	51218500	Express617	.
chrC03	52307500	52315500	Express617	.
chrC03	52813500	52821500	Express617	.
chrC03	52870500	52880500	Express617	.
chrC03	54359500	54370500	Express617	.
chrC03	55009500	55018500	Express617	.
chrC03	55587500	55596500	Express617	.
chrC03	59727500	59740500	Express617	.
chrC03	60356500	60369500	Express617	.
chrC04	76500	84500	Express617	.
chrC04	465500	485500	Express617	.
chrC04	680500	686500	Express617	.
chrC04	979500	993500	Express617	.
chrC04	2032000	2042500	Express617	.
chrC04	2922500	2938500	Express617	.
chrC04	4898500	4905500	Express617	.
chrC04	5784500	5791500	Express617	.
chrC04	5891500	5898500	Express617	.
chrC04	5905500	5934500	Express617	.
chrC04	6828500	6839500	Express617	.
chrC04	7800500	7807500	Express617	.
chrC04	9008500	9024500	Express617	.
chrC04	9475500	9485500	Express617	.
chrC04	10416500	10422500	Express617	.
chrC04	11295500	11303500	Express617	.
chrC04	11668500	11681500	Express617	.
chrC04	13006500	13016500	Express617	.
chrC04	13131500	13143500	Express617	.
chrC04	13623500	13645500	Express617	.
chrC04	14025500	14038500	Express617	.
chrC04	14980500	14989500	Express617	.
chrC04	15080500	15088500	Express617	.
chrC04	16138500	16144500	Express617	.
chrC04	16411500	16421500	Express617	.
chrC04	19909500	19916500	Express617	.
chrC04	22020500	22026500	Express617	.
chrC04	22915500	22924500	Express617	.
chrC04	24050500	24067500	Express617	.
chrC04	25715500	25722500	Express617	.
chrC04	25883500	25895500	Express617	.
chrC04	26472500	26479500	Express617	.
chrC04	26595500	26605500	Express617	.
chrC04	28554500	28564500	Express617	.
chrC04	30906500	30925000	Express617	.
chrC04	34314500	34325500	Express617	.
chrC04	36381500	36388500	Express617	.
chrC04	36582500	36594500	Express617	.
chrC04	38020500	38042500	Express617	.
chrC04	38107500	38120500	Express617	.
chrC04	39360500	39387500	Express617	.
chrC04	40100500	40113500	Express617	.
chrC04	40227500	40236500	Express617	.
chrC04	40236500	40248500	Express617	.
chrC04	40419500	40437500	Express617	.
chrC04	40891500	40909500	Express617	.
chrC04	41255500	41271500	Express617	.
chrC04	41277500	41291500	Express617	.
chrC04	41365500	41374500	Express617	.
chrC04	41572500	41586500	Express617	.
chrC04	41992500	42001500	Express617	.
chrC04	42054500	42061500	Express617	.
chrC04	42183500	42198500	Express617	.
chrC04	44128500	44135500	Express617	.
chrC04	44153500	44162500	Express617	.
chrC04	44165500	44181500	Express617	.
chrC04	44356500	44364500	Express617	.
chrC04	44981500	44992500	Express617	.
chrC04	45068500	45076500	Express617	.
chrC04	45452500	45464500	Express617	.
chrC04	45508500	45517500	Express617	.
chrC04	45517500	45523500	Express617	.
chrC04	45523500	45541500	Express617	.
chrC04	46034500	46043500	Express617	.
chrC04	46061500	46070500	Express617	.
chrC04	46234500	46241500	Express617	.
chrC04	46336500	46351500	Express617	.
chrC04	46451500	46460500	Express617	.
chrC04	46883500	46891500	Express617	.
chrC04	47771500	47787500	Express617	.
chrC04	47790500	47797500	Express617	.
chrC04	47797500	47812500	Express617	.
chrC04	47992500	48011500	Express617	.
chrC05	107500	115500	Express617	.
chrC05	136500	162500	Express617	.
chrC05	1042500	1051000	Express617	.
chrC05	1196500	1205500	Express617	.
chrC05	1418500	1424500	Express617	.
chrC05	2557500	2576500	Express617	.
chrC05	4827500	4835500	Express617	.
chrC05	4835500	4842500	Express617	.
chrC05	4842500	4854500	Express617	.
chrC05	5277500	5288500	Express617	.
chrC05	6353500	6363500	Express617	.
chrC05	6673500	6696500	Express617	.
chrC05	9370500	9376500	Express617	.
chrC05	12988500	13011500	Express617	.
chrC05	15195500	15205500	Express617	.
chrC05	15508500	15515500	Express617	.
chrC05	16666500	16675500	Express617	.
chrC05	17431500	17438500	Express617	.
chrC05	17812500	17819500	Express617	.
chrC05	18913500	18923500	Express617	.
chrC05	20134500	20142500	Express617	.
chrC05	20155500	20189500	Express617	.
chrC05	20234500	20251500	Express617	.
chrC05	20456500	20462500	Express617	.
chrC05	20641500	20649500	Express617	.
chrC05	20744500	20752500	Express617	.
chrC05	20752500	20767500	Express617	.
chrC05	21640500	21646500	Express617	.
chrC05	24716500	24724500	Express617	.
chrC05	24888500	24896500	Express617	.
chrC05	26004500	26012500	Express617	.
chrC05	27835500	27842500	Express617	.
chrC05	29177500	29183500	Express617	.
chrC05	34508500	34515500	Express617	.
chrC05	35240500	35249500	Express617	.
chrC05	35249500	35257500	Express617	.
chrC05	36760500	36769500	Express617	.
chrC05	36769500	36776000	Express617	.
chrC05	38946500	38955500	Express617	.
chrC05	39785500	39793500	Express617	.
chrC05	40973500	40979500	Express617	.
chrC05	41137500	41145500	Express617	.
chrC05	41673500	41685500	Express617	.
chrC05	42313500	42319500	Express617	.
chrC05	42325500	42335500	Express617	.
chrC05	42344500	42350500	Express617	.
chrC05	42861500	42869500	Express617	.
chrC05	42907500	42920000	Express617	.
chrC06	3986500	3997500	Express617	.
chrC06	4944500	4950500	Express617	.
chrC06	5355500	5362500	Express617	.
chrC06	5490500	5501500	Express617	.
chrC06	5901500	5909500	Express617	.
chrC06	6206500	6215500	Express617	.
chrC06	7571500	7579500	Express617	.
chrC06	7796500	7804500	Express617	.
chrC06	8018500	8028500	Express617	.
chrC06	10753500	10770500	Express617	.
chrC06	12169500	12180500	Express617	.
chrC06	12940500	12947500	Express617	.
chrC06	14014500	14020500	Express617	.
chrC06	14907500	14937500	Express617	.
chrC06	16660500	16670500	Express617	.
chrC06	16677500	16686500	Express617	.
chrC06	17022500	17029500	Express617	.
chrC06	17582500	17588500	Express617	.
chrC06	17668500	17676500	Express617	.
chrC06	18002500	18023500	Express617	.
chrC06	18614500	18636500	Express617	.
chrC06	19513500	19525500	Express617	.
chrC06	19525500	19532500	Express617	.
chrC06	19804500	19814500	Express617	.
chrC06	19835500	19841500	Express617	.
chrC06	19858500	19864500	Express617	.
chrC06	20446500	20464000	Express617	.
chrC06	20763500	20776500	Express617	.
chrC06	20850500	20857500	Express617	.
chrC06	20908500	20918500	Express617	.
chrC06	21368500	21374500	Express617	.
chrC06	21708500	21723500	Express617	.
chrC06	21728500	21734500	Express617	.
chrC06	21838500	21844500	Express617	.
chrC06	22062500	22069500	Express617	.
chrC06	22396500	22404500	Express617	.
chrC06	22565500	22571500	Express617	.
chrC06	22860500	22872500	Express617	.
chrC06	22941000	22950500	Express617	.
chrC06	23827500	23835500	Express617	.
chrC06	24088500	24097500	Express617	.
chrC06	24109500	24117500	Express617	.
chrC06	26243500	26249500	Express617	.
chrC06	26696500	26704500	Express617	.
chrC06	28033500	28040500	Express617	.
chrC06	28408500	28414500	Express617	.
chrC06	29873000	29880500	Express617	.
chrC06	29897500	29903500	Express617	.
chrC06	29936500	29959500	Express617	.
chrC06	31029500	31038500	Express617	.
chrC06	31376500	31391500	Express617	.
chrC06	32012500	32035500	Express617	.
chrC06	32125500	32146500	Express617	.
chrC06	32260500	32268500	Express617	.
chrC06	32856500	32885500	Express617	.
chrC06	32885500	32894500	Express617	.
chrC06	33196500	33203500	Express617	.
chrC06	34084500	34092500	Express617	.
chrC06	34606500	34623500	Express617	.
chrC06	34958500	34974500	Express617	.
chrC06	35803500	35811500	Express617	.
chrC06	37033500	37040500	Express617	.
chrC07	831500	846500	Express617	.
chrC07	895500	913500	Express617	.
chrC07	1038500	1047500	Express617	.
chrC07	1533500	1540500	Express617	.
chrC07	2378500	2387500	Express617	.
chrC07	2625500	2631500	Express617	.
chrC07	2673500	2681500	Express617	.
chrC07	3627500	3637500	Express617	.
chrC07	3831500	3839500	Express617	.
chrC07	5267500	5275500	Express617	.
chrC07	5335500	5345500	Express617	.
chrC07	9956500	9962500	Express617	.
chrC07	10597500	10603500	Express617	.
chrC07	11882500	11891500	Express617	.
chrC07	12883500	12890500	Express617	.
chrC07	13688500	13695500	Express617	.
chrC07	13711500	13722500	Express617	.
chrC07	14087500	14093500	Express617	.
chrC07	14892500	14927500	Express617	.
chrC07	14991500	15020500	Express617	.
chrC07	15026500	15039500	Express617	.
chrC07	15063500	15073500	Express617	.
chrC07	16788500	16802500	Express617	.
chrC07	17805500	17811500	Express617	.
chrC07	18264500	18270500	Express617	.
chrC07	18928500	18936500	Express617	.
chrC07	19500500	19516500	Express617	.
chrC07	19771500	19778500	Express617	.
chrC07	20034500	20044500	Express617	.
chrC07	20047500	20055500	Express617	.
chrC07	23150500	23158500	Express617	.
chrC07	24079500	24095500	Express617	.
chrC07	25112500	25118500	Express617	.
chrC07	27009500	27034500	Express617	.
chrC07	28385500	28406500	Express617	.
chrC07	28429500	28439500	Express617	.
chrC07	30527500	30551500	Express617	.
chrC07	30661500	30676500	Express617	.
chrC07	32126500	32139500	Express617	.
chrC07	33129500	33138500	Express617	.
chrC07	33336500	33344500	Express617	.
chrC07	33626500	33633500	Express617	.
chrC07	33777500	33787500	Express617	.
chrC07	34316500	34323500	Express617	.
chrC07	35730500	35736500	Express617	.
chrC07	36384500	36402500	Express617	.
chrC07	36613500	36622500	Express617	.
chrC07	37392500	37398500	Express617	.
chrC07	38389500	38402500	Express617	.
chrC07	38860500	38870500	Express617	.
chrC07	39367500	39373500	Express617	.
chrC07	40163500	40171500	Express617	.
chrC07	40605500	40613500	Express617	.
chrC07	40766500	40774500	Express617	.
chrC07	40965000	40977500	Express617	.
chrC07	41115500	41123500	Express617	.
chrC07	42232500	42240500	Express617	.
chrC07	42283500	42309500	Express617	.
chrC07	42594500	42603500	Express617	.
chrC07	42679500	42727500	Express617	.
chrC07	42727500	42733500	Express617	.
chrC07	42733500	42759500	Express617	.
chrC07	43126000	43137500	Express617	.
chrC07	43141500	43156500	Express617	.
chrC07	43557500	43574500	Express617	.
chrC07	43698500	43711500	Express617	BnaC07g45850D
chrC07	43770500	43787500	Express617	.
chrC08	517500	523500	Express617	.
chrC08	4434500	4441500	Express617	.
chrC08	4452500	4459500	Express617	.
chrC08	4997500	5005500	Express617	.
chrC08	5329500	5337500	Express617	.
chrC08	5730500	5741500	Express617	.
chrC08	5886500	5895500	Express617	.
chrC08	6222500	6230000	Express617	.
chrC08	6326500	6334500	Express617	.
chrC08	9634500	9641500	Express617	.
chrC08	9825500	9837500	Express617	.
chrC08	11744500	11752500	Express617	.
chrC08	12426500	12436500	Express617	.
chrC08	12990500	12996500	Express617	.
chrC08	14932500	14939500	Express617	.
chrC08	15103500	15127500	Express617	.
chrC08	16044500	16053500	Express617	.
chrC08	16574500	16580500	Express617	.
chrC08	17881500	17894500	Express617	.
chrC08	18023500	18033500	Express617	.
chrC08	18627500	18633500	Express617	.
chrC08	18762500	18774000	Express617	.
chrC08	19467500	19473500	Express617	.
chrC08	19482500	19493500	Express617	.
chrC08	21645500	21654500	Express617	.
chrC08	22402500	22409500	Express617	.
chrC08	23189500	23198500	Express617	.
chrC08	23600500	23607500	Express617	.
chrC08	24480500	24487500	Express617	.
chrC08	24794500	24808500	Express617	.
chrC08	25075500	25084500	Express617	.
chrC08	25668500	25679500	Express617	.
chrC08	26028500	26054500	Express617	.
chrC08	26407500	26416500	Express617	.
chrC08	26485500	26492500	Express617	.
chrC08	26684500	26690500	Express617	.
chrC08	27776500	27784500	Express617	.
chrC08	28137500	28152500	Express617	.
chrC08	28228500	28239500	Express617	.
chrC08	28916500	28932500	Express617	.
chrC08	29058500	29066500	Express617	.
chrC08	29454500	29493500	Express617	.
chrC08	29768500	29778500	Express617	.
chrC08	29923500	29934500	Express617	.
chrC08	30167500	30173500	Express617	.
chrC08	30232500	30238500	Express617	.
chrC08	30500500	30513500	Express617	.
chrC08	30724500	30733500	Express617	.
chrC08	31350500	31359500	Express617	.
chrC08	31422500	31430500	Express617	.
chrC08	31955500	31963500	Express617	.
chrC08	31975500	31984500	Express617	.
chrC08	33142500	33155500	Express617	.
chrC08	33446500	33455500	Express617	.
chrC08	33455500	33462500	Express617	.
chrC08	33462500	33478500	Express617	.
chrC08	33884500	33894500	Express617	.
chrC08	33902500	33908500	Express617	.
chrC08	34580500	34590500	Express617	.
chrC08	34916500	34930500	Express617	.
chrC08	35393500	35399500	Express617	.
chrC08	35826500	35836500	Express617	.
chrC08	35853500	35870000	Express617	.
chrC08	36025500	36036500	Express617	.
chrC08	36127500	36135500	Express617	.
chrC08	37700500	37709500	Express617	.
chrC08	37732500	37743500	Express617	.
chrC08	38125500	38132500	Express617	.
chrC09	360500	366500	Express617	.
chrC09	735500	745500	Express617	.
chrC09	1703500	1719500	Express617	.
chrC09	2241500	2252500	Express617	.
chrC09	2448500	2460500	Express617	.
chrC09	2658500	2674500	Express617	.
chrC09	4017500	4032500	Express617	.
chrC09	4965500	4977500	Express617	.
chrC09	5018500	5030500	Express617	.
chrC09	5309500	5316500	Express617	.
chrC09	5485500	5502500	Express617	.
chrC09	5570500	5580500	Express617	.
chrC09	5610500	5619500	Express617	.
chrC09	6110500	6127500	Express617	.
chrC09	6429500	6441500	Express617	.
chrC09	6769500	6783500	Express617	.
chrC09	11399500	11407500	Express617	.
chrC09	11407500	11414500	Express617	.
chrC09	12094500	12102500	Express617	.
chrC09	12123500	12136500	Express617	.
chrC09	12357500	12373500	Express617	.
chrC09	12441500	12455500	Express617	.
chrC09	12901500	12917500	Express617	.
chrC09	12978500	12985500	Express617	.
chrC09	12997500	13005500	Express617	.
chrC09	13309500	13345500	Express617	.
chrC09	14696500	14703500	Express617	.
chrC09	15676500	15683500	Express617	.
chrC09	16179500	16187500	Express617	.
chrC09	18579500	18601500	Express617	.
chrC09	19605500	19615500	Express617	.
chrC09	20374500	20381500	Express617	.
chrC09	21014500	21027500	Express617	.
chrC09	21043500	21049500	Express617	.
chrC09	22154500	22162500	Express617	.
chrC09	22455500	22461500	Express617	.
chrC09	23013500	23020500	Express617	.
chrC09	23288500	23298500	Express617	.
chrC09	24415500	24425500	Express617	.
chrC09	24564500	24586500	Express617	.
chrC09	25575500	25585500	Express617	.
chrC09	26487500	26499500	Express617	.
chrC09	29761500	29768500	Express617	.
chrC09	30198500	30209500	Express617	.
chrC09	31045500	31067500	Express617	.
chrC09	32104500	32110500	Express617	.
chrC09	34030500	34036500	Express617	.
chrC09	37361500	37377500	Express617	.
chrC09	37385500	37397500	Express617	.
chrC09	38090500	38096500	Express617	.
chrC09	39836000	39847500	Express617	.
chrC09	41751500	41762500	Express617	.
chrC09	41766500	41772500	Express617	.
chrC09	41895500	41901500	Express617	.
chrC09	42700500	42706500	Express617	.
chrC09	42980500	42994500	Express617	.
chrC09	43286500	43313500	Express617	.
chrC09	43750500	43758500	Express617	.
chrC09	43765500	43777500	Express617	.
chrC09	44002500	44008500	Express617	.
chrC09	44008500	44016500	Express617	.
chrC09	44596500	44602500	Express617	.
chrC09	45265500	45272500	Express617	.
chrC09	45707500	45715500	Express617	.
chrC09	46024500	46031500	Express617	.
chrC09	46046500	46054500	Express617	.
chrC09	46095500	46107500	Express617	.
chrC09	46667500	46683000	Express617	.
chrC09	46755500	46775500	Express617	.
chrC09	46814500	46823500	Express617	.
chrC09	46831500	46838500	Express617	.
chrC09	46980500	47019500	Express617	.
chrC09	47090500	47097500	Express617	.
chrC09	47251500	47257500	Express617	.
chrC09	47558500	47565500	Express617	.
chrC09	47732500	47771500	Express617	.
chrC09	48032500	48041500	Express617	.
chrA01	49500	67500	N99	.
chrA01	547500	556500	N99	.
chrA01	865500	875500	N99	BnaA01g01640D
chrA01	899500	907500	N99	.
chrA01	907500	914500	N99	.
chrA01	1297500	1304500	N99	.
chrA01	1580500	1588500	N99	.
chrA01	1588500	1599500	N99	.
chrA01	2155500	2170500	N99	.
chrA01	2181500	2189500	N99	.
chrA01	2200500	2208500	N99	.
chrA01	2208500	2226500	N99	.
chrA01	2365500	2373500	N99	.
chrA01	3066500	3084500	N99	.
chrA01	3653500	3663500	N99	.
chrA01	3681500	3691500	N99	.
chrA01	3691500	3700500	N99	.
chrA01	4812500	4821500	N99	.
chrA01	5608500	5615500	N99	.
chrA01	7177500	7192500	N99	.
chrA01	7239500	7252500	N99	.
chrA01	7277500	7286500	N99	.
chrA01	7466500	7502500	N99	.
chrA01	7734500	7742500	N99	.
chrA01	8017500	8035500	N99	.
chrA01	10237500	10252500	N99	.
chrA01	11309000	11316500	N99	.
chrA01	11347500	11362500	N99	.
chrA01	11607500	11624500	N99	.
chrA01	12844500	12850500	N99	.
chrA01	12891500	12901500	N99	.
chrA01	13103500	13118500	N99	.
chrA01	13504500	13511500	N99	.
chrA01	16653500	16666500	N99	.
chrA01	17211500	17218500	N99	.
chrA01	17709500	17719500	N99	.
chrA01	17875000	17894500	N99	.
chrA01	18601500	18611500	N99	.
chrA01	20168500	20176000	N99	.
chrA01	20425500	20433500	N99	.
chrA01	20526500	20541500	N99	.
chrA01	20541500	20549500	N99	.
chrA01	20844500	20850500	N99	.
chrA01	21160500	21219000	N99	.
chrA01	21359500	21388500	N99	.
chrA01	21398500	21424500	N99	.
chrA01	21481000	21494500	N99	.
chrA01	21547500	21555500	N99	.
chrA01	21649500	21659500	N99	.
chrA01	21659500	21667500	N99	.
chrA01	21808500	21821500	N99	.
chrA01	21830500	21845000	N99	.
chrA01	21861500	21867500	N99	.
chrA01	21962500	21992500	N99	.
chrA01	21998500	22005500	N99	.
chrA02	47500	54500	N99	.
chrA02	1307500	1332500	N99	.
chrA02	2075500	2104500	N99	.
chrA02	2107500	2134500	N99	.
chrA02	2137500	2150500	N99	.
chrA02	2187000	2203500	N99	.
chrA02	2301500	2317500	N99	.
chrA02	2320500	2334500	N99	.
chrA02	2338500	2346500	N99	.
chrA02	2376500	2496500	N99	.
chrA02	2501500	2517500	N99	.
chrA02	2573500	2585500	N99	.
chrA02	2745500	2755500	N99	.
chrA02	2763500	2779500	N99	.
chrA02	2875500	2885500	N99	.
chrA02	3029500	3044500	N99	.
chrA02	3082500	3089500	N99	.
chrA02	3089500	3099500	N99	.
chrA02	3099500	3115500	N99	.
chrA02	3122500	3161500	N99	.
chrA02	3847500	3858500	N99	.
chrA02	4196500	4208500	N99	.
chrA02	10108500	10119500	N99	.
chrA02	10329500	10335500	N99	.
chrA02	10900500	10909500	N99	.
chrA02	11316500	11322500	N99	.
chrA02	11434500	11449500	N99	.
chrA02	11768500	11785500	N99	.
chrA02	12960500	12968500	N99	.
chrA02	12968500	12975500	N99	.
chrA02	13514500	13523500	N99	.
chrA02	13537500	13544500	N99	.
chrA02	13842500	13868500	N99	.
chrA02	13943500	13956500	N99	.
chrA02	14166500	14172500	N99	.
chrA02	15323500	15330500	N99	.
chrA02	15405500	15418500	N99	.
chrA02	15989500	15996500	N99	.
chrA02	18154500	18166500	N99	.
chrA02	18570500	18578500	N99	.
chrA02	18915500	18922500	N99	.
chrA02	19641500	19647500	N99	.
chrA02	19782500	19788500	N99	.
chrA02	23695000	23725500	N99	.
chrA02	23736000	23806500	N99	.
chrA02	23898500	23923500	N99	.
chrA02	23923500	23930500	N99	.
chrA02	23930500	23938500	N99	.
chrA02	24451500	24459500	N99	.
chrA02	24780500	24790500	N99	.
chrA03	1000	28500	N99	.
chrA03	79500	96500	N99	.
chrA03	1678500	1691500	N99	.
chrA03	1704500	1716500	N99	.
chrA03	2190500	2198500	N99	.
chrA03	3130500	3142500	N99	.
chrA03	4759500	4769500	N99	.
chrA03	4858500	4868500	N99	.
chrA03	5226500	5233500	N99	.
chrA03	5998500	6010500	N99	.
chrA03	6106500	6113500	N99	.
chrA03	7987500	7998500	N99	.
chrA03	9817500	9825500	N99	.
chrA03	11811500	11824500	N99	.
chrA03	12093500	12103500	N99	.
chrA03	13171500	13181500	N99	.
chrA03	14453500	14461500	N99	.
chrA03	14478500	14487500	N99	.
chrA03	14754500	14760500	N99	.
chrA03	14760500	14769500	N99	.
chrA03	15407500	15414500	N99	.
chrA03	15772500	15786500	N99	.
chrA03	18447500	18455500	N99	.
chrA03	19653500	19667500	N99	.
chrA03	19919500	19935500	N99	.
chrA03	21000500	21008500	N99	.
chrA03	22010500	22016500	N99	.
chrA03	22792500	22802500	N99	.
chrA03	23686500	23698500	N99	.
chrA03	24029500	24035500	N99	.
chrA03	24267500	24281500	N99	.
chrA03	24832500	24838500	N99	.
chrA03	25167500	25174500	N99	.
chrA03	25364500	25370500	N99	.
chrA03	25558500	25566500	N99	.
chrA03	27176500	27184500	N99	.
chrA03	28779500	28785500	N99	.
chrA04	3514500	3520500	N99	.
chrA04	5768500	5777500	N99	.
chrA04	6743500	6756500	N99	.
chrA04	8584500	8597500	N99	.
chrA04	8812500	8821500	N99	.
chrA04	9119500	9128500	N99	.
chrA04	12743500	12758500	N99	.
chrA04	13097500	13105500	N99	.
chrA04	13228500	13236500	N99	.
chrA04	13388500	13396500	N99	.
chrA04	14384500	14390500	N99	.
chrA04	14617500	14653500	N99	.
chrA04	14660500	14678500	N99	.
chrA04	15338500	15346500	N99	.
chrA04	15346500	15357500	N99	.
chrA04	15495500	15514500	N99	.
chrA04	15514500	15521500	N99	.
chrA04	15589500	15600500	N99	.
chrA04	15612500	15639500	N99	.
chrA04	15651500	15680500	N99	.
chrA04	15685500	15694500	N99	.
chrA04	15724500	15733500	N99	.
chrA04	15742500	15748500	N99	.
chrA04	15989500	15999500	N99	.
chrA04	16106000	16123500	N99	.
chrA04	17147500	17158500	N99	.
chrA04	17158500	17175500	N99	.
chrA04	17384500	17396500	N99	.
chrA04	17828500	17834500	N99	.
chrA04	17834500	17846500	N99	.
chrA04	17846500	17860500	N99	.
chrA04	18705500	18715500	N99	.
chrA04	18752500	18797500	N99	.
chrA05	1373500	1400500	N99	.
chrA05	1703500	1718500	N99	.
chrA05	1725500	1731500	N99	.
chrA05	2032500	2042500	N99	.
chrA05	3742500	3755500	N99	.
chrA05	4355500	4365500	N99	.
chrA05	4419500	4431500	N99	.
chrA05	5555000	5566500	N99	.
chrA05	6329500	6336500	N99	.
chrA05	6665500	6682500	N99	.
chrA05	7406500	7427500	N99	.
chrA05	8919500	8933500	N99	.
chrA05	10118500	10125500	N99	.
chrA05	10229500	10237500	N99	.
chrA05	10325500	10332500	N99	.
chrA05	12523500	12532000	N99	.
chrA05	12670500	12677500	N99	.
chrA05	14022500	14029500	N99	.
chrA05	14316500	14324500	N99	.
chrA05	16428500	16439500	N99	.
chrA05	19293500	19299500	N99	.
chrA05	19675500	19738500	N99	.
chrA05	19941500	19968500	N99	.
chrA05	19968500	19989500	N99	.
chrA05	19989500	20004500	N99	.
chrA05	20009500	20094500	N99	.
chrA05	20124000	20164500	N99	.
chrA05	20177000	20248500	N99	.
chrA05	20277500	20553500	N99	.
chrA05	21208500	21219500	N99	.
chrA05	21736500	21743500	N99	.
chrA05	21746500	21772500	N99	.
chrA05	21772500	21795500	N99	.
chrA05	21795500	21811500	N99	.
chrA05	21860500	21874500	N99	.
chrA05	21874500	21956500	N99	.
chrA05	21956500	21965500	N99	.
chrA05	21992500	22002000	N99	.
chrA05	22002000	22009500	N99	.
chrA05	22012500	22090500	N99	.
chrA05	22120500	22158500	N99	.
chrA05	22291500	22400500	N99	.
chrA05	22403500	22409500	N99	.
chrA05	22409500	22420500	N99	.
chrA05	22423500	22433500	N99	.
chrA05	22588000	22751500	N99	.
chrA05	22815500	22831000	N99	.
chrA05	22881500	22906500	N99	.
chrA05	22993500	22999500	N99	.
chrA05	22999500	23048500	N99	.
chrA05	23048500	23054500	N99	.
chrA06	3719500	3735500	N99	.
chrA06	3754500	3767500	N99	.
chrA06	5540500	5547500	N99	.
chrA06	5603500	5617500	N99	BnaA06g10620D
chrA06	6330500	6350500	N99	.
chrA06	6497500	6513500	N99	.
chrA06	6650500	6661500	N99	.
chrA06	7241500	7254500	N99	.
chrA06	7699500	7706500	N99	.
chrA06	8399500	8418500	N99	.
chrA06	8519500	8528500	N99	.
chrA06	10125500	10141500	N99	.
chrA06	10203500	10218500	N99	.
chrA06	10412500	10420500	N99	.
chrA06	11011500	11019500	N99	.
chrA06	12888500	12896500	N99	.
chrA06	13073500	13079500	N99	.
chrA06	14676500	14685000	N99	.
chrA06	15732000	15738500	N99	.
chrA06	16303500	16322500	N99	.
chrA06	16349500	16361500	N99	.
chrA06	16473500	16485500	N99	.
chrA06	16498500	16507500	N99	.
chrA06	17188500	17198500	N99	.
chrA06	18118500	18125500	N99	.
chrA06	21250500	21260500	N99	.
chrA06	21384500	21393500	N99	.
chrA06	21601500	21620500	N99	.
chrA06	21695500	21710500	N99	.
chrA06	22285500	22297500	N99	.
chrA06	22460500	22474500	N99	.
chrA06	22757500	22799500	N99	.
chrA06	23604500	23614500	N99	.
chrA06	23768500	23776500	N99	.
chrA06	24146500	24157500	N99	.
chrA06	24287500	24294500	N99	.
chrA06	24340500	24359500	N99	.
chrA07	1176500	1182500	N99	.
chrA07	3946500	3959500	N99	.
chrA07	4071500	4082500	N99	.
chrA07	4378500	4387500	N99	.
chrA07	4881500	4888500	N99	.
chrA07	10679500	10700500	N99	.
chrA07	11338500	11347500	N99	.
chrA07	14243500	14253500	N99	.
chrA07	15354500	15377500	N99	.
chrA07	15777500	15783500	N99	.
chrA07	15783500	15792500	N99	.
chrA07	15966500	15978500	N99	.
chrA07	16905500	16916500	N99	.
chrA07	19496500	19509500	N99	.
chrA07	19665500	19678500	N99	.
chrA07	20745500	20752000	N99	.
chrA07	21133500	21142500	N99	.
chrA07	21417500	21430500	N99	.
chrA07	21531500	21549500	N99	.
chrA07	21676500	21691500	N99	.
chrA07	21694500	21705500	N99	.
chrA07	21827500	21834500	N99	.
chrA07	21932500	21940500	N99	.
chrA07	21952500	21961500	N99	.
chrA07	22246500	22259500	N99	.
chrA07	22322500	22336500	N99	.
chrA07	22618500	22628500	N99	.
chrA07	22765500	22774500	N99	.
chrA07	23000500	23009500	N99	.
chrA07	23192500	23198500	N99	.
chrA07	23202500	23210500	N99	.
chrA07	23502500	23510500	N99	.
chrA07	23510500	23520500	N99	.
chrA08	66500	80500	N99	.
chrA08	2891500	2897500	N99	.
chrA08	5391500	5412500	N99	.
chrA08	8831500	8837500	N99	.
chrA08	8899500	8913500	N99	.
chrA08	11107500	11122500	N99	.
chrA08	12628500	12645500	N99	.
chrA08	12713500	12754500	N99	.
chrA08	13528500	13540500	N99	.
chrA08	13550500	13601500	N99	.
chrA08	14655500	14700500	N99	.
chrA08	15952500	15965500	N99	.
chrA08	15987500	16000500	N99	.
chrA08	17530500	17537500	N99	.
chrA08	17537500	17547500	N99	.
chrA08	17547500	17554500	N99	.
chrA08	18089500	18097500	N99	.
chrA08	18418500	18433500	N99	.
chrA08	18620500	18627500	N99	.
chrA09	538500	558500	N99	.
chrA09	730500	739500	N99	.
chrA09	1110500	1125500	N99	.
chrA09	1865500	1873500	N99	.
chrA09	2718500	2724500	N99	BnaA09g05500D
chrA09	2745500	2761500	N99	.
chrA09	2842500	2882500	N99	.
chrA09	3809500	3816500	N99	.
chrA09	3865500	3873500	N99	.
chrA09	5209500	5220500	N99	.
chrA09	7481500	7488500	N99	.
chrA09	7514500	7525500	N99	.
chrA09	8989500	8996500	N99	.
chrA09	9690500	9697500	N99	.
chrA09	10395500	10403500	N99	.
chrA09	11472500	11478500	N99	.
chrA09	14936500	14942500	N99	.
chrA09	17230500	17240500	N99	.
chrA09	17894500	17901500	N99	.
chrA09	18678500	18687500	N99	.
chrA09	19264500	19274500	N99	.
chrA09	19985500	20001500	N99	.
chrA09	20421500	20430500	N99	.
chrA09	22561500	22570500	N99	.
chrA09	23208500	23217500	N99	.
chrA09	24102500	24111500	N99	.
chrA09	25096500	25105500	N99	.
chrA09	25297500	25305500	N99	.
chrA09	25993500	26008500	N99	.
chrA09	26382500	26403500	N99	.
chrA09	26576500	26591500	N99	.
chrA09	26675500	26681500	N99	.
chrA09	26681500	26689500	N99	.
chrA09	30061500	30068500	N99	.
chrA09	30076500	30088500	N99	.
chrA09	30114500	30165500	N99	.
chrA09	30478500	30484500	N99	.
chrA09	30986500	30995500	N99	.
chrA09	31050500	31086500	N99	.
chrA09	31338500	31346500	N99	.
chrA09	31346500	31355000	N99	.
chrA09	31543500	31564500	N99	.
chrA09	31890500	31924500	N99	.
chrA09	31936500	31948500	N99	.
chrA09	31972500	32002500	N99	.
chrA09	32134500	32150500	N99	.
chrA09	32150500	32160500	N99	.
chrA09	32344500	32351500	N99	.
chrA09	32351500	32359500	N99	.
chrA09	32767500	32784500	N99	.
chrA09	33230500	33237500	N99	.
chrA09	33630500	33636500	N99	.
chrA09	33675500	33691500	N99	.
chrA09	33714500	33728000	N99	.
chrA10	1000	11500	N99	.
chrA10	2400500	2411500	N99	.
chrA10	4595500	4611500	N99	.
chrA10	11369500	11380500	N99	.
chrA10	12153500	12165500	N99	.
chrA10	13584500	13594500	N99	.
chrA10	13970500	13994500	N99	.
chrA10	14761000	14881500	N99	.
chrA10	14917500	14932500	N99	.
chrA10	14937500	15128000	N99	BnaA10g22080D
chrA10	15278500	15428500	N99	.
chrA10	15482500	15493500	N99	.
chrA10	15636500	15654500	N99	.
chrA10	15668500	15707000	N99	.
chrA10	15750500	15837500	N99	.
chrA10	16029000	16350500	N99	.
chrA10	16378500	16512500	N99	.
chrA10	16521500	16557000	N99	.
chrA10	16570000	16776000	N99	BnaA10g26300D
chrA10	16821500	16834500	N99	.
chrA10	16839500	16875500	N99	.
chrA10	17236500	17310500	N99	.
chrA10	17316500	17337500	N99	.
chrC01	314500	329500	N99	.
chrC01	949500	989500	N99	.
chrC01	1521500	1527500	N99	.
chrC01	1971500	1979500	N99	.
chrC01	1989500	1997500	N99	.
chrC01	2022500	2043500	N99	.
chrC01	2429500	2444500	N99	.
chrC01	2444500	2455500	N99	.
chrC01	2473500	2493500	N99	.
chrC01	2545500	2554500	N99	.
chrC01	2599500	2609500	N99	.
chrC01	2634500	2641500	N99	.
chrC01	2641500	2650500	N99	.
chrC01	3269500	3281500	N99	.
chrC01	3291500	3303500	N99	.
chrC01	3393500	3404500	N99	.
chrC01	3404500	3412500	N99	.
chrC01	3694500	3704500	N99	.
chrC01	3967500	3975500	N99	.
chrC01	3980500	3994500	N99	.
chrC01	4427500	4442500	N99	.
chrC01	5119500	5131500	N99	.
chrC01	5935500	5943500	N99	.
chrC01	5970500	5992500	N99	.
chrC01	5992500	6003500	N99	.
chrC01	6536500	6543500	N99	.
chrC01	6596500	6604500	N99	.
chrC01	6733500	6751500	N99	.
chrC01	7112500	7121500	N99	.
chrC01	7148500	7162500	N99	.
chrC01	7237500	7258500	N99	.
chrC01	7700500	7711500	N99	.
chrC01	7730500	7737500	N99	.
chrC01	8758500	8777500	N99	.
chrC01	8987500	9006500	N99	.
chrC01	9592500	9606500	N99	.
chrC01	9751500	9765500	N99	.
chrC01	9965500	9971500	N99	.
chrC01	10099500	10105500	N99	.
chrC01	10262500	10274500	N99	.
chrC01	10811500	10827500	N99	.
chrC01	11089500	11104500	N99	.
chrC01	11180500	11191500	N99	.
chrC01	11191500	11202500	N99	.
chrC01	11277500	11331500	N99	.
chrC01	12596500	12605500	N99	.
chrC01	12630500	12637500	N99	.
chrC01	12849500	12863500	N99	.
chrC01	13018500	13025500	N99	.
chrC01	13167500	13176500	N99	.
chrC01	13180500	13189500	N99	.
chrC01	13844500	13850500	N99	.
chrC01	14302500	14312500	N99	.
chrC01	14654500	14660500	N99	.
chrC01	14681500	14691500	N99	.
chrC01	15092500	15102500	N99	.
chrC01	15277500	15289500	N99	.
chrC01	16912500	16929000	N99	.
chrC01	17186500	17194500	N99	.
chrC01	17427500	17435500	N99	.
chrC01	18019500	18042500	N99	.
chrC01	19609500	19648500	N99	.
chrC01	19659500	19672500	N99	.
chrC01	20059500	20065500	N99	.
chrC01	21742500	21751500	N99	.
chrC01	23766500	23774500	N99	.
chrC01	24137500	24161500	N99	.
chrC01	24421500	24432500	N99	.
chrC01	25051500	25063500	N99	.
chrC01	26322500	26331500	N99	.
chrC01	26331500	26340500	N99	.
chrC01	26340500	26349500	N99	.
chrC01	26349500	26356500	N99	.
chrC01	26356500	26362500	N99	.
chrC01	27866500	27879500	N99	.
chrC01	31567500	31576500	N99	.
chrC01	31765500	31772500	N99	.
chrC01	32342500	32350500	N99	.
chrC01	33078500	33086500	N99	.
chrC01	35510500	35521500	N99	.
chrC01	35666500	35680500	N99	.
chrC01	36275500	36281500	N99	.
chrC01	36656500	36664500	N99	.
chrC01	36851500	36864500	N99	.
chrC01	37116500	37124500	N99	.
chrC01	37266500	37284500	N99	.
chrC01	37536500	37549500	N99	.
chrC01	37583500	37590500	N99	.
chrC01	37898500	37920500	N99	.
chrC01	37946000	37954000	N99	.
chrC01	38076500	38143500	N99	.
chrC01	38208500	38219500	N99	.
chrC01	38246500	38303500	N99	.
chrC01	38311500	38317500	N99	.
chrC01	38365500	38398500	N99	.
chrC01	38509500	38515500	N99	.
chrC02	66500	79500	N99	.
chrC02	96500	127500	N99	.
chrC02	225500	237000	N99	.
chrC02	474500	482500	N99	.
chrC02	563500	570500	N99	.
chrC02	756500	780500	N99	.
chrC02	824500	837500	N99	.
chrC02	837500	843500	N99	.
chrC02	1134500	1212500	N99	.
chrC02	1261500	1282500	N99	.
chrC02	1307500	1314500	N99	.
chrC02	1314500	1324500	N99	BnaC02g02900D
chrC02	1324500	1341500	N99	.
chrC02	1362000	1371500	N99	.
chrC02	1469500	1478000	N99	.
chrC02	1643500	1668500	N99	.
chrC02	2145500	2155500	N99	.
chrC02	2584500	2591500	N99	.
chrC02	2591500	2602500	N99	.
chrC02	2602500	2612500	N99	.
chrC02	3333500	3341500	N99	.
chrC02	3655500	3663500	N99	.
chrC02	4519500	4528500	N99	.
chrC02	4885500	4912500	N99	.
chrC02	5017500	5026500	N99	.
chrC02	5143500	5153500	N99	.
chrC02	5479500	5490500	N99	.
chrC02	7153500	7175500	N99	.
chrC02	7436500	7443500	N99	.
chrC02	7542000	7553500	N99	.
chrC02	7553500	7561500	N99	.
chrC02	8316500	8322500	N99	.
chrC02	8952500	8962500	N99	.
chrC02	9669500	9678000	N99	.
chrC02	9717500	9729500	N99	.
chrC02	9774500	9787500	N99	.
chrC02	9970500	9979500	N99	.
chrC02	10484000	10503500	N99	.
chrC02	11246500	11257500	N99	.
chrC02	12907500	12914500	N99	.
chrC02	15537500	15547500	N99	.
chrC02	15916500	15924500	N99	.
chrC02	16010500	16017500	N99	.
chrC02	18600500	18606500	N99	.
chrC02	18867500	18876500	N99	.
chrC02	19540500	19547500	N99	.
chrC02	19860500	19867500	N99	.
chrC02	24886500	24893500	N99	.
chrC02	26070500	26085500	N99	.
chrC02	26439500	26445500	N99	.
chrC02	26724500	26732500	N99	.
chrC02	27388500	27394500	N99	.
chrC02	30358500	30364500	N99	.
chrC02	30404500	30415500	N99	.
chrC02	32072500	32089500	N99	.
chrC02	32742500	32750000	N99	.
chrC02	33096500	33103500	N99	.
chrC02	33493500	33506500	N99	.
chrC02	33782500	33794500	N99	.
chrC02	35362500	35379500	N99	.
chrC02	36029500	36041500	N99	.
chrC02	37858500	37870500	N99	.
chrC02	38190500	38201500	N99	.
chrC02	39748500	39760500	N99	.
chrC02	39763500	39811500	N99	.
chrC02	39817500	39827500	N99	.
chrC02	40039500	40056500	N99	.
chrC02	41233500	41243500	N99	.
chrC02	41265500	41280500	N99	.
chrC02	41489500	41528500	N99	.
chrC02	41768500	41782500	N99	.
chrC02	42053500	42063500	N99	.
chrC02	42714500	42720500	N99	.
chrC02	42720500	42732500	N99	.
chrC02	42757500	42771500	N99	.
chrC02	42786500	42793500	N99	.
chrC02	43519500	43525500	N99	.
chrC02	44200500	44227500	N99	.
chrC02	44380500	44387500	N99	.
chrC02	44650500	44664500	N99	.
chrC02	44747500	44754500	N99	.
chrC02	44819500	44826500	N99	.
chrC02	44864500	44885500	N99	.
chrC02	44916500	44929500	N99	.
chrC02	45176500	45190500	N99	.
chrC02	45257500	45268500	N99	.
chrC02	46092500	46098500	N99	.
chrC03	355500	402500	N99	.
chrC03	434500	444500	N99	.
chrC03	538500	553500	N99	.
chrC03	557500	570500	N99	.
chrC03	936500	960500	N99	.
chrC03	1362500	1390500	N99	.
chrC03	1713500	1731500	N99	.
chrC03	2414500	2422500	N99	.
chrC03	2422500	2428500	N99	.
chrC03	2443500	2454500	N99	.
chrC03	2607500	2618500	N99	.
chrC03	2679500	2691500	N99	.
chrC03	2734500	2754500	N99	.
chrC03	2878500	2888500	N99	.
chrC03	3099500	3105500	N99	.
chrC03	3177500	3183500	N99	.
chrC03	3383500	3400500	N99	.
chrC03	3526500	3538500	N99	.
chrC03	3814500	3826500	N99	.
chrC03	4448500	4458500	N99	.
chrC03	4648500	4663500	N99	.
chrC03	4689500	4705500	N99	.
chrC03	4788500	4794500	N99	.
chrC03	5626500	5638500	N99	.
chrC03	5770500	5777500	N99	.
chrC03	5777500	5787500	N99	.
chrC03	6176500	6194500	N99	.
chrC03	6216500	6225500	N99	.
chrC03	6669000	6714500	N99	.
chrC03	6758500	6770500	N99	.
chrC03	7215500	7221500	N99	.
chrC03	7564500	7573500	N99	.
chrC03	7606500	7619500	N99	.
chrC03	7923500	7930500	N99	.
chrC03	8474500	8481500	N99	.
chrC03	8759500	8765500	N99	.
chrC03	8981500	8987500	N99	.
chrC03	9111500	9119500	N99	.
chrC03	9796500	9803500	N99	.
chrC03	10133500	10139500	N99	.
chrC03	11320500	11328500	N99	.
chrC03	11710500	11723500	N99	.
chrC03	11854500	11863500	N99	.
chrC03	12108500	12119500	N99	.
chrC03	13065500	13081500	N99	.
chrC03	14285500	14293500	N99	.
chrC03	15063500	15073500	N99	.
chrC03	15966500	15978500	N99	.
chrC03	18738500	18746500	N99	.
chrC03	19061500	19083500	N99	.
chrC03	19202500	19216500	N99	.
chrC03	19533500	19547500	N99	.
chrC03	19959500	19965500	N99	.
chrC03	20014500	20022500	N99	.
chrC03	20022500	20035500	N99	.
chrC03	20129500	20163500	N99	BnaC03g32910D
chrC03	20432500	20442500	N99	.
chrC03	20798500	20834500	N99	.
chrC03	21187500	21197500	N99	.
chrC03	21863500	21934500	N99	.
chrC03	21956500	21965500	N99	.
chrC03	23152500	23162500	N99	.
chrC03	23417500	23435500	N99	.
chrC03	23435500	23441500	N99	.
chrC03	23445500	23452500	N99	.
chrC03	24530500	24539500	N99	.
chrC03	24546500	24552500	N99	.
chrC03	25532500	25540500	N99	.
chrC03	27309500	27316500	N99	.
chrC03	28814500	28828500	N99	.
chrC03	31115500	31124500	N99	.
chrC03	31422500	31428500	N99	.
chrC03	32974500	32980500	N99	.
chrC03	33935500	33957500	N99	.
chrC03	34393500	34404500	N99	.
chrC03	34520500	34526500	N99	.
chrC03	34606500	34625500	N99	.
chrC03	34662500	34694500	N99	.
chrC03	35021500	35031500	N99	.
chrC03	35073500	35084500	N99	.
chrC03	35911500	35928500	N99	.
chrC03	38237500	38245500	N99	.
chrC03	38553500	38567500	N99	.
chrC03	38573500	38591500	N99	.
chrC03	39996500	40002500	N99	.
chrC03	40176500	40182500	N99	.
chrC03	42442500	42450500	N99	.
chrC03	42450500	42460500	N99	.
chrC03	42690500	42706500	N99	.
chrC03	44413500	44419500	N99	.
chrC03	44644500	44652500	N99	.
chrC03	44687500	44694500	N99	.
chrC03	46740500	46749500	N99	.
chrC03	47925500	47934500	N99	.
chrC03	51210500	51224500	N99	.
chrC03	51658000	51664500	N99	.
chrC03	52307500	52315500	N99	.
chrC03	52870500	52880500	N99	.
chrC03	54303500	54312500	N99	.
chrC03	55557500	55572500	N99	.
chrC03	57507500	57516000	N99	.
chrC03	58109500	58115500	N99	.
chrC03	58939500	58955500	N99	.
chrC03	59727500	59742500	N99	.
chrC03	59797500	59814500	N99	.
chrC04	7500	17500	N99	.
chrC04	35500	47500	N99	.
chrC04	363500	376500	N99	.
chrC04	463500	472500	N99	.
chrC04	472500	480500	N99	.
chrC04	949500	955500	N99	.
chrC04	1363500	1370500	N99	.
chrC04	1487500	1525500	N99	.
chrC04	1578500	1586500	N99	.
chrC04	1699500	1707500	N99	.
chrC04	1935500	1951500	N99	.
chrC04	2339500	2359500	N99	.
chrC04	2851500	2883500	N99	.
chrC04	3439500	3451500	N99	.
chrC04	3479500	3486500	N99	.
chrC04	3718500	3725500	N99	.
chrC04	3733500	3747500	N99	.
chrC04	4063500	4076500	N99	.
chrC04	4087500	4104500	N99	.
chrC04	4325500	4338500	N99	.
chrC04	4346500	4360000	N99	.
chrC04	4375500	4410500	N99	.
chrC04	4410500	4421500	N99	.
chrC04	4892500	4906500	N99	.
chrC04	5343500	5352500	N99	.
chrC04	5352500	5358500	N99	.
chrC04	5486500	5496500	N99	.
chrC04	6390500	6404500	N99	.
chrC04	7081500	7088500	N99	.
chrC04	7918500	7924500	N99	.
chrC04	7930500	7949500	N99	.
chrC04	8379000	8389500	N99	.
chrC04	8768500	8794500	N99	.
chrC04	9138500	9145500	N99	.
chrC04	10483500	10491500	N99	.
chrC04	13318500	13335500	N99	.
chrC04	14075500	14096500	N99	.
chrC04	14119500	14129500	N99	.
chrC04	14153500	14159500	N99	.
chrC04	15079500	15088500	N99	.
chrC04	15254500	15270500	N99	.
chrC04	15801500	15808500	N99	.
chrC04	16099500	16109500	N99	.
chrC04	16281500	16292500	N99	.
chrC04	17219500	17231500	N99	.
chrC04	18516500	18532500	N99	.
chrC04	19705500	19714500	N99	.
chrC04	19909500	19916500	N99	.
chrC04	21863500	21870500	N99	.
chrC04	22022500	22030500	N99	.
chrC04	22623500	22632500	N99	.
chrC04	22731500	22740500	N99	.
chrC04	23702500	23730500	N99	.
chrC04	26761500	26769500	N99	.
chrC04	27557500	27574500	N99	.
chrC04	27702500	27712500	N99	.
chrC04	27712500	27721500	N99	.
chrC04	27721500	27729500	N99	.
chrC04	28590500	28596500	N99	.
chrC04	29367500	29375500	N99	.
chrC04	29971500	29981500	N99	.
chrC04	30087500	30094500	N99	.
chrC04	31691500	31697500	N99	.
chrC04	31697500	31709500	N99	.
chrC04	33272500	33283500	N99	.
chrC04	33623500	33641500	N99	.
chrC04	33659500	33669500	N99	.
chrC04	34513500	34521500	N99	.
chrC04	34604500	34613500	N99	.
chrC04	34770500	34780500	N99	.
chrC04	35238500	35255500	N99	.
chrC04	38297500	38312500	N99	.
chrC04	39858500	39865500	N99	.
chrC04	39956500	39962500	N99	.
chrC04	40322500	40330500	N99	.
chrC04	40628500	40635500	N99	.
chrC04	40895500	40916500	N99	.
chrC04	41255500	41265500	N99	.
chrC04	41465500	41477500	N99	.
chrC04	42054500	42061500	N99	.
chrC04	42101500	42122500	N99	.
chrC04	42151500	42162500	N99	.
chrC04	42168500	42175500	N99	.
chrC04	42184500	42193000	N99	.
chrC04	42411500	42418500	N99	.
chrC04	42459500	42469500	N99	.
chrC04	43646500	43656500	N99	.
chrC04	43665500	43676500	N99	.
chrC04	43814500	43833500	N99	.
chrC04	44128500	44135500	N99	.
chrC04	45511500	45517500	N99	.
chrC04	45517500	45524500	N99	.
chrC04	45887500	45899500	N99	.
chrC04	45912500	45924500	N99	.
chrC04	46336500	46355000	N99	.
chrC04	46703500	46713500	N99	.
chrC04	47312500	47327500	N99	.
chrC04	47470500	47482500	N99	.
chrC04	47526500	47532500	N99	.
chrC04	47641500	47662500	N99	.
chrC04	47923500	47935500	N99	.
chrC04	48037500	48050500	N99	.
chrC04	48145500	48154500	N99	.
chrC04	48158500	48165500	N99	.
chrC04	48165500	48183500	N99	.
chrC04	48374500	48387500	N99	.
chrC04	48387500	48395500	N99	.
chrC04	48395500	48411500	N99	.
chrC05	215500	223500	N99	.
chrC05	595500	613500	N99	.
chrC05	613500	622500	N99	.
chrC05	622500	635500	N99	.
chrC05	720500	764500	N99	.
chrC05	1013500	1022500	N99	.
chrC05	1046500	1070500	N99	.
chrC05	1347500	1362500	N99	.
chrC05	1381500	1387500	N99	.
chrC05	1387500	1398500	N99	.
chrC05	1794500	1809500	N99	.
chrC05	2044500	2054500	N99	.
chrC05	2445500	2456500	N99	.
chrC05	2507500	2514500	N99	.
chrC05	2554500	2564500	N99	.
chrC05	2936500	2952500	N99	.
chrC05	3008500	3025500	N99	.
chrC05	3025500	3032500	N99	.
chrC05	4090500	4120500	N99	.
chrC05	4500500	4512500	N99	.
chrC05	5181500	5188500	N99	.
chrC05	5471500	5485500	N99	.
chrC05	6842500	6854500	N99	.
chrC05	7055500	7068500	N99	.
chrC05	7420500	7428500	N99	.
chrC05	7428500	7438500	N99	.
chrC05	7798500	7830500	N99	.
chrC05	8140500	8152500	N99	.
chrC05	8459500	8477500	N99	.
chrC05	9206500	9214500	N99	.
chrC05	9370500	9376500	N99	.
chrC05	11932500	11942500	N99	.
chrC05	12994500	13012500	N99	.
chrC05	13209000	13229500	N99	.
chrC05	13628500	13649500	N99	.
chrC05	13937500	13950500	N99	.
chrC05	13994500	14001500	N99	.
chrC05	14082500	14089500	N99	.
chrC05	15106500	15112500	N99	.
chrC05	17602500	17610500	N99	.
chrC05	17655500	17670500	N99	.
chrC05	19022500	19028500	N99	.
chrC05	19050000	19062500	N99	.
chrC05	19475500	19489500	N99	.
chrC05	20161500	20177500	N99	.
chrC05	20960500	20969500	N99	.
chrC05	21640500	21646500	N99	.
chrC05	22685500	22693500	N99	.
chrC05	24870500	24896500	N99	.
chrC05	25011500	25022500	N99	.
chrC05	25458500	25480500	N99	.
chrC05	25491500	25503500	N99	.
chrC05	26075500	26085500	N99	.
chrC05	26100500	26109500	N99	.
chrC05	26118500	26125500	N99	.
chrC05	26408500	26415500	N99	.
chrC05	26996500	27007500	N99	.
chrC05	27837500	27849500	N99	.
chrC05	30520500	30530500	N99	.
chrC05	30864500	30877500	N99	.
chrC05	32066500	32088500	N99	.
chrC05	32442500	32451500	N99	.
chrC05	34878500	34885500	N99	.
chrC05	35249500	35257500	N99	.
chrC05	36460500	36484500	N99	.
chrC05	37150500	37171500	N99	.
chrC05	37939000	37947500	N99	.
chrC05	38052500	38059500	N99	.
chrC05	38227500	38233500	N99	.
chrC05	38803500	38819500	N99	.
chrC05	39652500	39658500	N99	.
chrC05	40415500	40423500	N99	.
chrC05	40437500	40448500	N99	.
chrC05	40947500	40959500	N99	.
chrC05	41581500	41589500	N99	.
chrC06	97500	105500	N99	.
chrC06	400500	408500	N99	.
chrC06	456500	465500	N99	.
chrC06	830500	845500	N99	.
chrC06	3689500	3704500	N99	.
chrC06	4155500	4167500	N99	.
chrC06	4172500	4198500	N99	.
chrC06	4944500	4951500	N99	.
chrC06	5490500	5501500	N99	.
chrC06	5505500	5519500	N99	.
chrC06	5622500	5632500	N99	.
chrC06	7138500	7166500	N99	.
chrC06	7574500	7584500	N99	.
chrC06	8143500	8149500	N99	.
chrC06	8180500	8201500	N99	.
chrC06	8201500	8210500	N99	.
chrC06	11528500	11536500	N99	.
chrC06	11559500	11568500	N99	.
chrC06	12009500	12020500	N99	.
chrC06	12411500	12417500	N99	.
chrC06	16606500	16612500	N99	.
chrC06	16863500	16881500	N99	.
chrC06	17972500	17980500	N99	.
chrC06	18020500	18040500	N99	.
chrC06	18782500	18793500	N99	.
chrC06	19820500	19832500	N99	.
chrC06	19836500	19843500	N99	.
chrC06	20846500	20857500	N99	.
chrC06	21368500	21374500	N99	.
chrC06	21918500	21928500	N99	.
chrC06	22219500	22233500	N99	.
chrC06	23747500	23768000	N99	.
chrC06	24300500	24315500	N99	.
chrC06	25824500	25835500	N99	.
chrC06	25850500	25856500	N99	.
chrC06	25856500	25868500	N99	.
chrC06	26320500	26329500	N99	.
chrC06	26487500	26497500	N99	.
chrC06	26627500	26642500	N99	.
chrC06	28033500	28047500	N99	.
chrC06	28732500	28739500	N99	.
chrC06	28750500	28759500	N99	.
chrC06	31120500	31127500	N99	.
chrC06	31795500	31803500	N99	.
chrC06	31803500	31809500	N99	.
chrC06	31818500	31851500	N99	.
chrC06	31858500	31876500	N99	.
chrC06	32294500	32304500	N99	.
chrC06	33559500	33571500	N99	.
chrC06	33587500	33605500	N99	.
chrC06	33843500	33854500	N99	.
chrC06	33973500	33979500	N99	.
chrC06	36059500	36066500	N99	.
chrC06	36261500	36284500	N99	.
chrC06	36314500	36324500	N99	.
chrC06	36338500	36344500	N99	.
chrC06	36344500	36350500	N99	.
chrC06	36350500	36357500	N99	.
chrC06	36399500	36409500	N99	.
chrC06	36409500	36415500	N99	.
chrC06	36698500	36722500	N99	.
chrC06	36832500	36839500	N99	.
chrC06	36839500	36853500	N99	.
chrC06	36853500	36870500	N99	.
chrC06	36870500	36890500	N99	.
chrC07	341500	350500	N99	.
chrC07	1058500	1067500	N99	.
chrC07	1752500	1763500	N99	.
chrC07	2626000	2635500	N99	.
chrC07	2688500	2700500	N99	.
chrC07	3546500	3554500	N99	.
chrC07	5335500	5342500	N99	.
chrC07	6231500	6247500	N99	.
chrC07	7959500	7969500	N99	.
chrC07	8797500	8814500	N99	.
chrC07	10597500	10603500	N99	.
chrC07	10997500	11006500	N99	.
chrC07	11117500	11124500	N99	.
chrC07	12753500	12765500	N99	.
chrC07	12774500	12781500	N99	.
chrC07	12781500	12794500	N99	.
chrC07	13047500	13058500	N99	.
chrC07	14463500	14473500	N99	.
chrC07	14893500	14905500	N99	.
chrC07	15727500	15734500	N99	.
chrC07	15972500	15979500	N99	.
chrC07	16596500	16602500	N99	.
chrC07	17035500	17046500	N99	.
chrC07	17266500	17276500	N99	.
chrC07	18264500	18270500	N99	.
chrC07	18803500	18810500	N99	.
chrC07	19500500	19509500	N99	.
chrC07	19509500	19516500	N99	.
chrC07	20034500	20042500	N99	.
chrC07	20047500	20055500	N99	.
chrC07	21222500	21232500	N99	.
chrC07	21538500	21546500	N99	.
chrC07	21716500	21727500	N99	.
chrC07	22067500	22080500	N99	.
chrC07	22160500	22166500	N99	.
chrC07	22788500	22796500	N99	.
chrC07	22931500	22940500	N99	.
chrC07	26577500	26585500	N99	.
chrC07	26891500	26903500	N99	.
chrC07	27213500	27219500	N99	.
chrC07	27777500	27807500	N99	.
chrC07	27849500	27858500	N99	.
chrC07	29627500	29645500	N99	.
chrC07	30697500	30711500	N99	.
chrC07	31578500	31597500	N99	.
chrC07	32080500	32087500	N99	.
chrC07	32126500	32139500	N99	.
chrC07	32194500	32203500	N99	.
chrC07	32761500	32785500	N99	.
chrC07	33092500	33100500	N99	.
chrC07	33333500	33353500	N99	.
chrC07	33405500	33421500	N99	.
chrC07	33626500	33635500	N99	.
chrC07	33969500	33981000	N99	.
chrC07	34205500	34220500	N99	.
chrC07	34541500	34553500	N99	.
chrC07	35028500	35040500	N99	.
chrC07	35258500	35264500	N99	.
chrC07	35619500	35635500	N99	.
chrC07	36553000	36560500	N99	.
chrC07	37390500	37400500	N99	.
chrC07	38128500	38134500	N99	.
chrC07	38333500	38341500	N99	.
chrC07	38819500	38831500	N99	.
chrC07	39528500	39546500	N99	.
chrC07	40130500	40158500	N99	.
chrC07	40463500	40476500	N99	.
chrC07	40605500	40613500	N99	.
chrC07	40766500	40816500	N99	.
chrC07	41853500	41867500	N99	.
chrC07	42184500	42199500	N99	.
chrC07	42304500	42345500	N99	.
chrC07	42497500	42506500	N99	.
chrC07	42628500	42638500	N99	.
chrC07	42638500	42650500	N99	.
chrC07	42679500	42685500	N99	.
chrC07	42685500	42696500	N99	.
chrC07	42754500	42760500	N99	.
chrC07	43480500	43499500	N99	.
chrC07	44557500	44578500	N99	.
chrC07	44649500	44657500	N99	.
chrC07	44657500	44664500	N99	.
chrC07	44664500	44672500	N99	.
chrC08	320500	333500	N99	.
chrC08	445500	456500	N99	.
chrC08	723500	743500	N99	.
chrC08	755500	762500	N99	.
chrC08	767500	773500	N99	.
chrC08	1193500	1201500	N99	.
chrC08	1348500	1361500	N99	.
chrC08	1749500	1757500	N99	.
chrC08	1913500	1920000	N99	.
chrC08	2245500	2253500	N99	.
chrC08	2903500	2911500	N99	.
chrC08	3122500	3129500	N99	.
chrC08	4190000	4268500	N99	.
chrC08	5257500	5270500	N99	.
chrC08	6326500	6334500	N99	.
chrC08	8731500	8748500	N99	.
chrC08	9634500	9640500	N99	.
chrC08	9982500	9989500	N99	.
chrC08	11253500	11260500	N99	.
chrC08	11471500	11486500	N99	.
chrC08	11744500	11752500	N99	.
chrC08	11953500	11964500	N99	.
chrC08	12586500	12596500	N99	.
chrC08	12989500	12996500	N99	.
[truncated: 3,356 more rows]

## Sheet: S10
Table S10: Validation of 1.3 Kbp deletion in the promoter region of BnFT.A02 (BnaA02g12130D) in ERANET-ASSYST consortium diversity set
ASSYST_id	ASSYST_name	Ecotype	1.3 bkp deletion detected with PCR
BnASSYST_001	Alesi	Winter	No
BnASSYST_002	Remy	Winter	No
BnASSYST_003	Robust	Winter	No
BnASSYST_004	Alaska	Winter	No
BnASSYST_005	Pirola	Winter	No
BnASSYST_006	Adder	Winter	No
BnASSYST_007	Milena	Winter	Yes
BnASSYST_008	Allure	Winter	No
BnASSYST_009	Agalon	Winter	No
BnASSYST_011	Picasso	Winter	No
BnASSYST_014	Rodeo	Winter	No
BnASSYST_016	Boston	Winter	Yes
BnASSYST_017	Escort	Winter	Yes
BnASSYST_018	Montego	Winter	No
BnASSYST_021	Savannah	Winter	No
BnASSYST_022	Missouri	Winter	Yes
BnASSYST_024	Ladoga	Winter	No
BnASSYST_027	Licapo	Winter	No
BnASSYST_029	Idol	Winter	No
BnASSYST_030	Vivol	Winter	No
BnASSYST_033	Lisabeth	Winter	-
BnASSYST_034	Lipid	Winter	No
BnASSYST_036	Lisek	Winter	-
BnASSYST_037	Contact	Winter	-
BnASSYST_038	Lion	Winter	-
BnASSYST_238	DRAKKAR	Spring	Yes
BnASSYST_239	STELLAR DH	Spring	Yes
BnASSYST_240	WESTAR DH10	Spring	Yes
BnASSYST_241	YUDAL	Spring	No
BnASSYST_242	BRUTOR	Spring	Yes
BnASSYST_244	COMET	Spring	Yes
BnASSYST_251	KARAT	Spring	Yes
BnASSYST_252	MARINKA	Spring	Yes
BnASSYST_253	NIKLAS	Spring	Yes
BnASSYST_254	TARGET	Spring	Yes
BnASSYST_256	KAROO-057DH	Spring	No
BnASSYST_257	MONTY-028DH	Spring	Yes
BnASSYST_258	N01D-1330	Spring	Yes
BnASSYST_259	N02D-1952	Spring	No
BnASSYST_260	SURPASS400-024DH	Spring	No
BnASSYST_261	CUBS ROOT	Spring	Yes
BnASSYST_265	KROKO	Spring	Yes
BnASSYST_268	MAZOWIECKI	Spring	Yes
BnASSYST_270	WEIHENSTEPHANER	Spring	Yes
BnASSYST_271	Liho	Spring	Yes
BnASSYST_272	Alku	Spring	Yes
BnASSYST_273	Bronowski	Spring	-
BnASSYST_275	Duplo	Spring	Yes
BnASSYST_276	Janetzkis Sommerraps	Spring	Yes
BnASSYST_277	Line	Spring	No

[truncated: 2 more sheets: S11, S12]
